# Supplementary material for: Theory of the deformation of aligned polyethylene
Source: Proc Math Phys Eng Sci. 2015 Aug 8;471(2180):20150171. doi: 10.1098/rspa.2015.0171 (PMC4550009; doi:10.1098/rspa.2015.0171)
Supplement: It is included in the main document [file rspa20150171supp1.xlsx]

## Sheet: Sheet1
Time	Extension	Load	Stress	strain
(s)	(mm)	(N)	(MPa)
0	0	0.3	12.6029	0
0.002	0	0.3	12.6029	0
0.004	0	0.3	12.6029	0
0.006	0	0.3	12.6029	0
0.008	0	0.3	12.6029	0
0.01	0	0.3	12.6029	0
0.012	0	0.3	12.6029	0
0.014	0	0.3	12.6029	0
0.016	0	0.3	12.6029	0
0.018	0	0.3	12.6029	0
0.02	0	0.3	12.6029	0
0.022	0	0.3	12.6029	0
0.024	0	0.3	12.6029	0
0.026	0	0.4	16.8039	0
0.028	0	0.4	16.8039	0
0.03	0	0.4	16.8039	0
0.032	0	0.4	16.8039	0
0.034	0	0.4	16.8039	0
0.036	0	0.4	16.8039	0
0.038	0	0.4	16.8039	0
0.04	0	0.4	16.8039	0
0.042	0	0.4	16.8039	0
0.044	0	0.4	16.8039	0
0.046	0	0.5	21.0049	0
0.048	0	0.5	21.0049	0
0.05	0	0.5	21.0049	0
0.052	0	0.5	21.0049	0
0.054	0.001	0.5	21.0049	2.38506e-06
0.056	0.001	0.5	21.0049	2.38506e-06
0.058	0.001	0.6	25.2058	2.38506e-06
0.06	0.002	0.6	25.2058	4.77012e-06
0.062	0.003	0.6	25.2058	7.15518e-06
0.064	0.003	0.6	25.2058	7.15518e-06
0.066	0.004	0.6	25.2058	9.54024e-06
0.068	0.006	0.6	25.2058	1.43104e-05
0.07	0.007	0.7	29.4068	1.66954e-05
0.072	0.009	0.7	29.4068	2.14655e-05
0.074	0.01	0.7	29.4068	2.38506e-05
0.076	0.013	0.7	29.4068	3.10058e-05
0.078	0.015	0.8	33.6078	3.57759e-05
0.08	0.017	0.8	33.6078	4.0546e-05
0.082	0.02	0.8	33.6078	4.77012e-05
0.084	0.023	0.8	33.6078	5.48564e-05
0.086	0.027	0.8	33.6078	6.43966e-05
0.088	0.03	0.9	37.8088	7.15518e-05
0.09	0.034	0.9	37.8088	8.1092e-05
0.092	0.038	0.9	37.8088	9.06323e-05
0.094	0.043	1	42.0097	0.000102558
0.096	0.048	1	42.0097	0.000114483
0.098	0.053	1	42.0097	0.000126408
0.1	0.058	1	42.0097	0.000138333
0.102	0.063	1.1	46.2107	0.000150259
0.104	0.069	1.1	46.2107	0.000164569
0.106	0.074	1.1	46.2107	0.000176494
0.108	0.08	1.2	50.4117	0.000190805
0.11	0.087	1.2	50.4117	0.0002075
0.112	0.093	1.2	50.4117	0.000221811
0.114	0.099	1.3	54.6127	0.000236121
0.116	0.106	1.3	54.6127	0.000252816
0.118	0.113	1.3	54.6127	0.000269512
0.12	0.119	1.4	58.8136	0.000283822
0.122	0.126	1.4	58.8136	0.000300518
0.124	0.133	1.5	63.0146	0.000317213
0.126	0.14	1.5	63.0146	0.000333908
0.128	0.147	1.5	63.0146	0.000350604
0.13	0.154	1.5	63.0146	0.000367299
0.132	0.161	1.6	67.2156	0.000383995
0.134	0.168	1.6	67.2156	0.00040069
0.136	0.175	1.6	67.2156	0.000417386
0.138	0.182	1.7	71.4166	0.000434081
0.14	0.189	1.7	71.4166	0.000450776
0.142	0.196	1.8	75.6175	0.000467472
0.144	0.203	1.8	75.6175	0.000484167
0.146	0.209	1.9	79.8185	0.000498478
0.148	0.216	1.9	79.8185	0.000515173
0.15	0.223	2	84.0195	0.000531868
0.152	0.229	2	84.0195	0.000546179
0.154	0.236	2.1	88.2205	0.000562874
0.156	0.242	2.1	88.2205	0.000577185
0.158	0.248	2.2	92.4214	0.000591495
0.16	0.255	2.2	92.4214	0.00060819
0.162	0.261	2.2	92.4214	0.000622501
0.164	0.267	2.3	96.6224	0.000636811
0.166	0.273	2.3	96.6224	0.000651121
0.168	0.279	2.4	100.823	0.000665432
0.17	0.285	2.4	100.823	0.000679742
0.172	0.291	2.5	105.024	0.000694053
0.174	0.296	2.5	105.024	0.000705978
0.176	0.302	2.5	105.024	0.000720288
0.178	0.307	2.6	109.225	0.000732213
0.18	0.313	2.6	109.225	0.000746524
0.182	0.318	2.6	109.225	0.000758449
0.184	0.324	2.7	113.426	0.00077276
0.186	0.329	2.7	113.426	0.000784685
0.188	0.334	2.8	117.627	0.00079661
0.19	0.34	2.8	117.627	0.00081092
0.192	0.345	2.9	121.828	0.000822846
0.194	0.35	2.9	121.828	0.000834771
0.196	0.355	3	126.029	0.000846696
0.198	0.36	3	126.029	0.000858622
0.2	0.365	3.1	130.23	0.000870547
0.202	0.37	3.1	130.23	0.000882472
0.204	0.375	3.2	134.431	0.000894398
0.206	0.38	3.2	134.431	0.000906323
0.208	0.385	3.2	134.431	0.000918248
0.21	0.39	3.3	138.632	0.000930173
0.212	0.395	3.3	138.632	0.000942099
0.214	0.4	3.3	138.632	0.000954024
0.216	0.405	3.4	142.833	0.000965949
0.218	0.409	3.4	142.833	0.00097549
0.22	0.414	3.5	147.034	0.000987415
0.222	0.419	3.5	147.034	0.00099934
0.224	0.424	3.5	147.034	0.00101127
0.226	0.429	3.6	151.235	0.00102319
0.228	0.434	3.6	151.235	0.00103512
0.23	0.439	3.7	155.436	0.00104704
0.232	0.444	3.7	155.436	0.00105897
0.234	0.449	3.7	155.436	0.00107089
0.236	0.454	3.8	159.637	0.00108282
0.238	0.459	3.8	159.637	0.00109474
0.24	0.464	3.9	163.838	0.00110667
0.242	0.469	3.9	163.838	0.00111859
0.244	0.474	4	168.039	0.00113052
0.246	0.479	4	168.039	0.00114244
0.248	0.484	4.1	172.24	0.00115437
0.25	0.489	4.1	172.24	0.00116629
0.252	0.494	4.2	176.441	0.00117822
0.254	0.499	4.2	176.441	0.00119015
0.256	0.504	4.3	180.642	0.00120207
0.258	0.509	4.3	180.642	0.001214
0.26	0.514	4.4	184.843	0.00122592
0.262	0.519	4.4	184.843	0.00123785
0.264	0.524	4.5	189.044	0.00124977
0.266	0.529	4.5	189.044	0.0012617
0.268	0.534	4.6	193.245	0.00127362
0.27	0.539	4.6	193.245	0.00128555
0.272	0.544	4.6	193.245	0.00129747
0.274	0.549	4.7	197.446	0.0013094
0.276	0.554	4.7	197.446	0.00132132
0.278	0.559	4.7	197.446	0.00133325
0.28	0.565	4.8	201.647	0.00134756
0.282	0.57	4.8	201.647	0.00135948
0.284	0.575	4.8	201.647	0.00137141
0.286	0.58	4.9	205.848	0.00138333
0.288	0.585	4.9	205.848	0.00139526
0.29	0.59	5	210.049	0.00140719
0.292	0.595	5.1	214.25	0.00141911
0.294	0.6	5.1	214.25	0.00143104
0.296	0.605	5.2	218.451	0.00144296
0.298	0.61	5.2	218.451	0.00145489
0.3	0.615	5.3	222.652	0.00146681
0.302	0.62	5.3	222.652	0.00147874
0.304	0.625	5.3	222.652	0.00149066
0.306	0.63	5.4	226.853	0.00150259
0.308	0.636	5.4	226.853	0.0015169
0.31	0.641	5.5	231.054	0.00152882
0.312	0.646	5.5	231.054	0.00154075
0.314	0.651	5.5	231.054	0.00155267
0.316	0.656	5.5	231.054	0.0015646
0.318	0.661	5.6	235.255	0.00157652
0.32	0.666	5.6	235.255	0.00158845
0.322	0.671	5.6	235.255	0.00160038
0.324	0.676	5.6	235.255	0.0016123
0.326	0.681	5.7	239.456	0.00162423
0.328	0.686	5.7	239.456	0.00163615
0.33	0.691	5.7	239.456	0.00164808
0.332	0.696	5.8	243.657	0.00166
0.334	0.701	5.8	243.657	0.00167193
0.336	0.706	5.8	243.657	0.00168385
0.338	0.711	5.9	247.857	0.00169578
0.34	0.716	5.9	247.857	0.0017077
0.342	0.721	6	252.058	0.00171963
0.344	0.726	6	252.058	0.00173155
0.346	0.731	6	252.058	0.00174348
0.348	0.736	6.1	256.259	0.0017554
0.35	0.741	6.1	256.259	0.00176733
0.352	0.746	6.2	260.46	0.00177925
0.354	0.751	6.2	260.46	0.00179118
0.356	0.756	6.3	264.661	0.00180311
0.358	0.761	6.3	264.661	0.00181503
0.36	0.766	6.4	268.862	0.00182696
0.362	0.771	6.4	268.862	0.00183888
0.364	0.776	6.5	273.063	0.00185081
0.366	0.781	6.5	273.063	0.00186273
0.368	0.786	6.5	273.063	0.00187466
0.37	0.791	6.6	277.264	0.00188658
0.372	0.796	6.6	277.264	0.00189851
0.374	0.801	6.7	281.465	0.00191043
0.376	0.806	6.7	281.465	0.00192236
0.378	0.811	6.7	281.465	0.00193428
0.38	0.816	6.8	285.666	0.00194621
0.382	0.821	6.8	285.666	0.00195813
0.384	0.826	6.9	289.867	0.00197006
0.386	0.831	6.9	289.867	0.00198199
0.388	0.836	7	294.068	0.00199391
0.39	0.841	7	294.068	0.00200584
0.392	0.846	7.1	298.269	0.00201776
0.394	0.851	7.1	298.269	0.00202969
0.396	0.856	7.1	298.269	0.00204161
0.398	0.861	7.2	302.47	0.00205354
0.4	0.866	7.2	302.47	0.00206546
0.402	0.871	7.3	306.671	0.00207739
0.404	0.876	7.3	306.671	0.00208931
0.406	0.881	7.4	310.872	0.00210124
0.408	0.886	7.4	310.872	0.00211316
0.41	0.891	7.4	310.872	0.00212509
0.412	0.896	7.5	315.073	0.00213701
0.414	0.901	7.5	315.073	0.00214894
0.416	0.906	7.6	319.274	0.00216086
0.418	0.911	7.6	319.274	0.00217279
0.42	0.916	7.6	319.274	0.00218472
0.422	0.921	7.7	323.475	0.00219664
0.424	0.926	7.7	323.475	0.00220857
0.426	0.931	7.8	327.676	0.00222049
0.428	0.936	7.8	327.676	0.00223242
0.43	0.941	7.8	327.676	0.00224434
0.432	0.946	7.9	331.877	0.00225627
0.434	0.951	7.9	331.877	0.00226819
0.436	0.956	8	336.078	0.00228012
0.438	0.961	8	336.078	0.00229204
0.44	0.966	8	336.078	0.00230397
0.442	0.971	8	336.078	0.00231589
0.444	0.976	8.1	340.279	0.00232782
0.446	0.981	8.1	340.279	0.00233974
0.448	0.986	8.1	340.279	0.00235167
0.45	0.991	8.2	344.48	0.00236359
0.452	0.996	8.2	344.48	0.00237552
0.454	1.001	8.3	348.681	0.00238745
0.456	1.006	8.3	348.681	0.00239937
0.458	1.011	8.3	348.681	0.0024113
0.46	1.016	8.4	352.882	0.00242322
0.462	1.021	8.4	352.882	0.00243515
0.464	1.026	8.5	357.083	0.00244707
0.466	1.031	8.5	357.083	0.002459
0.468	1.036	8.5	357.083	0.00247092
0.47	1.041	8.6	361.284	0.00248285
0.472	1.046	8.6	361.284	0.00249477
0.474	1.051	8.7	365.485	0.0025067
0.476	1.056	8.7	365.485	0.00251862
0.478	1.061	8.8	369.686	0.00253055
0.48	1.066	8.8	369.686	0.00254247
0.482	1.071	8.9	373.887	0.0025544
0.484	1.076	8.9	373.887	0.00256632
0.486	1.081	9	378.088	0.00257825
0.488	1.086	9	378.088	0.00259018
0.49	1.091	9.1	382.289	0.0026021
0.492	1.096	9.2	386.49	0.00261403
0.494	1.101	9.2	386.49	0.00262595
0.496	1.106	9.3	390.691	0.00263788
0.498	1.111	9.3	390.691	0.0026498
0.5	1.116	9.4	394.892	0.00266173
0.502	1.121	9.4	394.892	0.00267365
0.504	1.126	9.5	399.093	0.00268558
0.506	1.131	9.5	399.093	0.0026975
0.508	1.136	9.5	399.093	0.00270943
0.51	1.141	9.6	403.294	0.00272135
0.512	1.146	9.6	403.294	0.00273328
0.514	1.151	9.6	403.294	0.0027452
0.516	1.156	9.7	407.495	0.00275713
0.518	1.161	9.7	407.495	0.00276905
0.52	1.166	9.8	411.695	0.00278098
0.522	1.171	9.8	411.695	0.00279291
0.524	1.176	9.8	411.695	0.00280483
0.526	1.181	9.9	415.896	0.00281676
0.528	1.186	9.9	415.896	0.00282868
0.53	1.191	9.9	415.896	0.00284061
0.532	1.196	10	420.097	0.00285253
0.534	1.201	10	420.097	0.00286446
0.536	1.206	10	420.097	0.00287638
0.538	1.211	10.1	424.298	0.00288831
0.54	1.216	10.1	424.298	0.00290023
0.542	1.221	10.1	424.298	0.00291216
0.544	1.226	10.1	424.298	0.00292408
0.546	1.231	10.2	428.499	0.00293601
0.548	1.236	10.2	428.499	0.00294793
0.55	1.241	10.2	428.499	0.00295986
0.552	1.246	10.3	432.7	0.00297179
0.554	1.251	10.3	432.7	0.00298371
0.556	1.256	10.3	432.7	0.00299564
0.558	1.261	10.4	436.901	0.00300756
0.56	1.266	10.4	436.901	0.00301949
0.562	1.271	10.4	436.901	0.00303141
0.564	1.276	10.5	441.102	0.00304334
0.566	1.281	10.5	441.102	0.00305526
0.568	1.286	10.5	441.102	0.00306719
0.57	1.291	10.6	445.303	0.00307911
0.572	1.296	10.6	445.303	0.00309104
0.574	1.301	10.7	449.504	0.00310296
0.576	1.306	10.7	449.504	0.00311489
0.578	1.311	10.7	449.504	0.00312681
0.58	1.316	10.8	453.705	0.00313874
0.582	1.321	10.8	453.705	0.00315066
0.584	1.326	10.9	457.906	0.00316259
0.586	1.331	10.9	457.906	0.00317452
0.588	1.336	11	462.107	0.00318644
0.59	1.341	11	462.107	0.00319837
0.592	1.346	11.1	466.308	0.00321029
0.594	1.351	11.1	466.308	0.00322222
0.596	1.356	11.2	470.509	0.00323414
0.598	1.361	11.2	470.509	0.00324607
0.6	1.366	11.3	474.71	0.00325799
0.602	1.371	11.3	474.71	0.00326992
0.604	1.376	11.3	474.71	0.00328184
0.606	1.381	11.4	478.911	0.00329377
0.608	1.386	11.4	478.911	0.00330569
0.61	1.391	11.4	478.911	0.00331762
0.612	1.396	11.4	478.911	0.00332954
0.614	1.401	11.5	483.112	0.00334147
0.616	1.406	11.5	483.112	0.00335339
0.618	1.411	11.5	483.112	0.00336532
0.62	1.416	11.6	487.313	0.00337725
0.622	1.421	11.6	487.313	0.00338917
0.624	1.426	11.6	487.313	0.0034011
0.626	1.431	11.7	491.514	0.00341302
0.628	1.436	11.7	491.514	0.00342495
0.63	1.441	11.8	495.715	0.00343687
0.632	1.446	11.8	495.715	0.0034488
0.634	1.451	11.9	499.916	0.00346072
0.636	1.456	11.9	499.916	0.00347265
0.638	1.461	11.9	499.916	0.00348457
0.64	1.466	12	504.117	0.0034965
0.642	1.471	12	504.117	0.00350842
0.644	1.476	12.1	508.318	0.00352035
0.646	1.481	12.1	508.318	0.00353227
0.648	1.486	12.1	508.318	0.0035442
0.65	1.491	12.2	512.519	0.00355612
0.652	1.496	12.2	512.519	0.00356805
0.654	1.501	12.2	512.519	0.00357998
0.656	1.506	12.3	516.72	0.0035919
0.658	1.511	12.3	516.72	0.00360383
0.66	1.516	12.4	520.921	0.00361575
0.662	1.521	12.4	520.921	0.00362768
0.664	1.526	12.5	525.122	0.0036396
0.666	1.531	12.6	529.323	0.00365153
0.668	1.536	12.6	529.323	0.00366345
0.67	1.541	12.7	533.524	0.00367538
0.672	1.546	12.7	533.524	0.0036873
0.674	1.551	12.8	537.725	0.00369923
0.676	1.556	12.8	537.725	0.00371115
0.678	1.561	12.9	541.926	0.00372308
0.68	1.566	12.9	541.926	0.003735
0.682	1.571	12.9	541.926	0.00374693
0.684	1.576	13	546.127	0.00375885
0.686	1.581	13	546.127	0.00377078
0.688	1.586	13	546.127	0.00378271
0.69	1.591	13	546.127	0.00379463
0.692	1.596	13.1	550.328	0.00380656
0.694	1.601	13.1	550.328	0.00381848
0.696	1.606	13.1	550.328	0.00383041
0.698	1.611	13.1	550.328	0.00384233
0.7	1.616	13.2	554.529	0.00385426
0.702	1.621	13.2	554.529	0.00386618
0.704	1.626	13.3	558.73	0.00387811
0.706	1.631	13.3	558.73	0.00389003
0.708	1.636	13.3	558.73	0.00390196
0.71	1.641	13.4	562.931	0.00391388
0.712	1.646	13.4	562.931	0.00392581
0.714	1.651	13.5	567.132	0.00393773
0.716	1.656	13.5	567.132	0.00394966
0.718	1.661	13.6	571.333	0.00396158
0.72	1.666	13.6	571.333	0.00397351
0.722	1.671	13.7	575.533	0.00398544
0.724	1.676	13.7	575.533	0.00399736
0.726	1.681	13.7	575.533	0.00400929
0.728	1.686	13.8	579.734	0.00402121
0.73	1.691	13.8	579.734	0.00403314
0.732	1.696	13.9	583.935	0.00404506
0.734	1.701	13.9	583.935	0.00405699
0.736	1.706	14	588.136	0.00406891
0.738	1.711	14	588.136	0.00408084
0.74	1.716	14	588.136	0.00409276
0.742	1.721	14.1	592.337	0.00410469
0.744	1.726	14.1	592.337	0.00411661
0.746	1.731	14.2	596.538	0.00412854
0.748	1.736	14.2	596.538	0.00414046
0.75	1.741	14.3	600.739	0.00415239
0.752	1.746	14.3	600.739	0.00416432
0.754	1.751	14.3	600.739	0.00417624
0.756	1.756	14.4	604.94	0.00418817
0.758	1.761	14.4	604.94	0.00420009
0.76	1.766	14.5	609.141	0.00421202
0.762	1.771	14.5	609.141	0.00422394
0.764	1.776	14.5	609.141	0.00423587
0.766	1.781	14.6	613.342	0.00424779
0.768	1.786	14.6	613.342	0.00425972
0.77	1.791	14.7	617.543	0.00427164
0.772	1.796	14.7	617.543	0.00428357
0.774	1.801	14.8	621.744	0.00429549
0.776	1.806	14.8	621.744	0.00430742
0.778	1.811	14.9	625.945	0.00431934
0.78	1.816	14.9	625.945	0.00433127
0.782	1.821	15	630.146	0.00434319
0.784	1.826	15	630.146	0.00435512
0.786	1.831	15.1	634.347	0.00436705
0.788	1.836	15.1	634.347	0.00437897
0.79	1.841	15.1	634.347	0.0043909
0.792	1.846	15.2	638.548	0.00440282
0.794	1.851	15.2	638.548	0.00441475
0.796	1.856	15.3	642.749	0.00442667
0.798	1.861	15.3	642.749	0.0044386
0.8	1.866	15.3	642.749	0.00445052
0.802	1.871	15.4	646.95	0.00446245
0.804	1.876	15.4	646.95	0.00447437
0.806	1.881	15.5	651.151	0.0044863
0.808	1.886	15.5	651.151	0.00449822
0.81	1.891	15.5	651.151	0.00451015
0.812	1.896	15.6	655.352	0.00452207
0.814	1.901	15.6	655.352	0.004534
0.816	1.906	15.7	659.553	0.00454592
0.818	1.911	15.7	659.553	0.00455785
0.82	1.916	15.8	663.754	0.00456978
0.822	1.921	15.8	663.754	0.0045817
0.824	1.926	15.8	663.754	0.00459363
0.826	1.931	15.9	667.955	0.00460555
0.828	1.936	15.9	667.955	0.00461748
0.83	1.941	16	672.156	0.0046294
0.832	1.946	16	672.156	0.00464133
0.834	1.951	16	672.156	0.00465325
0.836	1.956	16.1	676.357	0.00466518
0.838	1.961	16.1	676.357	0.0046771
0.84	1.966	16.1	676.357	0.00468903
0.842	1.971	16.2	680.558	0.00470095
0.844	1.976	16.2	680.558	0.00471288
0.846	1.981	16.3	684.759	0.0047248
0.848	1.986	16.3	684.759	0.00473673
0.85	1.991	16.3	684.759	0.00474865
0.852	1.996	16.4	688.96	0.00476058
0.854	2.001	16.4	688.96	0.00477251
0.856	2.006	16.4	688.96	0.00478443
0.858	2.011	16.4	688.96	0.00479636
0.86	2.016	16.5	693.161	0.00480828
0.862	2.021	16.5	693.161	0.00482021
0.864	2.026	16.5	693.161	0.00483213
0.866	2.031	16.6	697.362	0.00484406
0.868	2.036	16.6	697.362	0.00485598
0.87	2.041	16.6	697.362	0.00486791
0.872	2.046	16.7	701.563	0.00487983
0.874	2.051	16.7	701.563	0.00489176
0.876	2.056	16.7	701.563	0.00490368
0.878	2.061	16.8	705.764	0.00491561
0.88	2.066	16.8	705.764	0.00492753
0.882	2.071	16.8	705.764	0.00493946
0.884	2.076	16.9	709.965	0.00495138
0.886	2.081	16.9	709.965	0.00496331
0.888	2.086	16.9	709.965	0.00497524
0.89	2.091	17	714.166	0.00498716
0.892	2.096	17	714.166	0.00499909
0.894	2.101	17	714.166	0.00501101
0.896	2.106	17.1	718.367	0.00502294
0.898	2.111	17.1	718.367	0.00503486
0.9	2.116	17.2	722.568	0.00504679
0.902	2.121	17.2	722.568	0.00505871
0.904	2.126	17.3	726.769	0.00507064
0.906	2.131	17.3	726.769	0.00508256
0.908	2.136	17.4	730.97	0.00509449
0.91	2.141	17.4	730.97	0.00510641
0.912	2.146	17.5	735.171	0.00511834
0.914	2.151	17.5	735.171	0.00513026
0.916	2.156	17.5	735.171	0.00514219
0.918	2.161	17.6	739.371	0.00515412
0.92	2.166	17.6	739.371	0.00516604
0.922	2.171	17.7	743.572	0.00517797
0.924	2.176	17.7	743.572	0.00518989
0.926	2.181	17.7	743.572	0.00520182
0.928	2.186	17.8	747.773	0.00521374
0.93	2.191	17.8	747.773	0.00522567
0.932	2.196	17.9	751.974	0.00523759
0.934	2.201	17.9	751.974	0.00524952
0.936	2.206	17.9	751.974	0.00526144
0.938	2.211	18	756.175	0.00527337
0.94	2.216	18	756.175	0.00528529
0.942	2.221	18.1	760.376	0.00529722
0.944	2.226	18.1	760.376	0.00530914
0.946	2.231	18.1	760.376	0.00532107
0.948	2.236	18.2	764.577	0.00533299
0.95	2.241	18.2	764.577	0.00534492
0.952	2.246	18.3	768.778	0.00535685
0.954	2.251	18.3	768.778	0.00536877
0.956	2.256	18.3	768.778	0.0053807
0.958	2.261	18.4	772.979	0.00539262
0.96	2.266	18.4	772.979	0.00540455
0.962	2.271	18.4	772.979	0.00541647
0.964	2.276	18.4	772.979	0.0054284
0.966	2.281	18.5	777.18	0.00544032
0.968	2.286	18.5	777.18	0.00545225
0.97	2.291	18.5	777.18	0.00546417
0.972	2.296	18.5	777.18	0.0054761
0.974	2.301	18.6	781.381	0.00548802
0.976	2.306	18.6	781.381	0.00549995
0.978	2.311	18.6	781.381	0.00551187
0.98	2.316	18.7	785.582	0.0055238
0.982	2.321	18.7	785.582	0.00553572
0.984	2.326	18.7	785.582	0.00554765
0.986	2.331	18.8	789.783	0.00555958
0.988	2.336	18.8	789.783	0.0055715
0.99	2.341	18.8	789.783	0.00558343
0.992	2.346	18.9	793.984	0.00559535
0.994	2.351	18.9	793.984	0.00560728
0.996	2.356	19	798.185	0.0056192
0.998	2.361	19	798.185	0.00563113
1	2.366	19	798.185	0.00564305
1.002	2.371	19.1	802.386	0.00565498
1.004	2.376	19.1	802.386	0.0056669
1.006	2.381	19.2	806.587	0.00567883
1.008	2.386	19.2	806.587	0.00569075
1.01	2.391	19.2	806.587	0.00570268
1.012	2.396	19.2	806.587	0.0057146
1.014	2.401	19.3	810.788	0.00572653
1.016	2.406	19.3	810.788	0.00573845
1.018	2.411	19.3	810.788	0.00575038
1.02	2.416	19.4	814.989	0.00576231
1.022	2.421	19.4	814.989	0.00577423
1.024	2.426	19.5	819.19	0.00578616
1.026	2.431	19.5	819.19	0.00579808
1.028	2.436	19.6	823.391	0.00581001
1.03	2.441	19.6	823.391	0.00582193
1.032	2.446	19.7	827.592	0.00583386
1.034	2.451	19.7	827.592	0.00584578
1.036	2.456	19.8	831.793	0.00585771
1.038	2.461	19.8	831.793	0.00586963
1.04	2.466	19.9	835.994	0.00588156
1.042	2.471	19.9	835.994	0.00589348
1.044	2.476	20	840.195	0.00590541
1.046	2.481	20	840.195	0.00591733
1.048	2.486	20	840.195	0.00592926
1.05	2.491	20.1	844.396	0.00594118
1.052	2.496	20.1	844.396	0.00595311
1.054	2.501	20.1	844.396	0.00596504
1.056	2.506	20.2	848.597	0.00597696
1.058	2.511	20.2	848.597	0.00598889
1.06	2.516	20.2	848.597	0.00600081
1.062	2.521	20.3	852.798	0.00601274
1.064	2.526	20.3	852.798	0.00602466
1.066	2.531	20.4	856.999	0.00603659
1.068	2.536	20.4	856.999	0.00604851
1.07	2.541	20.4	856.999	0.00606044
1.072	2.546	20.4	856.999	0.00607236
1.074	2.551	20.5	861.2	0.00608429
1.076	2.556	20.5	861.2	0.00609621
1.078	2.561	20.5	861.2	0.00610814
1.08	2.566	20.5	861.2	0.00612006
1.082	2.571	20.6	865.401	0.00613199
1.084	2.576	20.6	865.401	0.00614392
1.086	2.581	20.7	869.602	0.00615584
1.088	2.586	20.7	869.602	0.00616777
1.09	2.591	20.8	873.803	0.00617969
1.092	2.596	20.8	873.803	0.00619162
1.094	2.601	20.9	878.004	0.00620354
1.096	2.606	20.9	878.004	0.00621547
1.098	2.611	21	882.205	0.00622739
1.1	2.616	21	882.205	0.00623932
1.102	2.621	21	882.205	0.00625124
1.104	2.626	21.1	886.406	0.00626317
1.106	2.631	21.1	886.406	0.00627509
1.108	2.636	21.2	890.607	0.00628702
1.11	2.641	21.2	890.607	0.00629894
1.112	2.646	21.2	890.607	0.00631087
1.114	2.651	21.2	890.607	0.00632279
1.116	2.656	21.3	894.808	0.00633472
1.118	2.661	21.3	894.808	0.00634665
1.12	2.666	21.3	894.808	0.00635857
1.122	2.671	21.4	899.009	0.0063705
1.124	2.676	21.4	899.009	0.00638242
1.126	2.681	21.4	899.009	0.00639435
1.128	2.686	21.5	903.209	0.00640627
1.13	2.691	21.5	903.209	0.0064182
1.132	2.696	21.6	907.41	0.00643012
1.134	2.701	21.6	907.41	0.00644205
1.136	2.706	21.7	911.611	0.00645397
1.138	2.711	21.7	911.611	0.0064659
1.14	2.716	21.7	911.611	0.00647782
1.142	2.721	21.8	915.812	0.00648975
1.144	2.726	21.8	915.812	0.00650167
1.146	2.731	21.9	920.013	0.0065136
1.148	2.736	21.9	920.013	0.00652552
1.15	2.741	21.9	920.013	0.00653745
1.152	2.746	22	924.214	0.00654938
1.154	2.751	22	924.214	0.0065613
1.156	2.756	22.1	928.415	0.00657323
1.158	2.761	22.1	928.415	0.00658515
1.16	2.766	22.2	932.616	0.00659708
1.162	2.771	22.2	932.616	0.006609
1.164	2.776	22.2	932.616	0.00662093
1.166	2.781	22.3	936.817	0.00663285
1.168	2.786	22.3	936.817	0.00664478
1.17	2.791	22.4	941.018	0.0066567
1.172	2.796	22.4	941.018	0.00666863
1.174	2.801	22.5	945.219	0.00668055
1.176	2.806	22.5	945.219	0.00669248
1.178	2.811	22.6	949.42	0.0067044
1.18	2.816	22.6	949.42	0.00671633
1.182	2.821	22.6	949.42	0.00672825
1.184	2.826	22.6	949.42	0.00674018
1.186	2.831	22.7	953.621	0.00675211
1.188	2.836	22.7	953.621	0.00676403
1.19	2.841	22.7	953.621	0.00677596
1.192	2.846	22.7	953.621	0.00678788
1.194	2.851	22.8	957.822	0.00679981
1.196	2.856	22.8	957.822	0.00681173
1.198	2.861	22.8	957.822	0.00682366
1.2	2.866	22.9	962.023	0.00683558
1.202	2.871	22.9	962.023	0.00684751
1.204	2.876	22.9	962.023	0.00685943
1.206	2.881	23	966.224	0.00687136
1.208	2.886	23	966.224	0.00688328
1.21	2.891	23	966.224	0.00689521
1.212	2.896	23.1	970.425	0.00690713
1.214	2.901	23.1	970.425	0.00691906
1.216	2.906	23.1	970.425	0.00693098
1.218	2.911	23.2	974.626	0.00694291
1.22	2.916	23.2	974.626	0.00695484
1.222	2.921	23.2	974.626	0.00696676
1.224	2.926	23.3	978.827	0.00697869
1.226	2.931	23.3	978.827	0.00699061
1.228	2.936	23.3	978.827	0.00700254
1.23	2.941	23.4	983.028	0.00701446
1.232	2.946	23.4	983.028	0.00702639
1.234	2.951	23.4	983.028	0.00703831
1.236	2.956	23.4	983.028	0.00705024
1.238	2.961	23.5	987.229	0.00706216
1.24	2.966	23.5	987.229	0.00707409
1.242	2.971	23.5	987.229	0.00708601
1.244	2.976	23.6	991.43	0.00709794
1.246	2.981	23.6	991.43	0.00710986
1.248	2.986	23.6	991.43	0.00712179
1.25	2.991	23.7	995.631	0.00713372
1.252	2.996	23.7	995.631	0.00714564
1.254	3.001	23.8	999.832	0.00715757
1.256	3.006	23.8	999.832	0.00716949
1.258	3.011	23.8	999.832	0.00718142
1.26	3.016	23.9	1004.03	0.00719334
1.262	3.021	23.9	1004.03	0.00720527
1.264	3.026	24	1008.23	0.00721719
1.266	3.031	24	1008.23	0.00722912
1.268	3.036	24	1008.23	0.00724104
1.27	3.041	24.1	1012.43	0.00725297
1.272	3.046	24.1	1012.43	0.00726489
1.274	3.051	24.1	1012.43	0.00727682
1.276	3.056	24.2	1016.64	0.00728874
1.278	3.061	24.2	1016.64	0.00730067
1.28	3.066	24.2	1016.64	0.00731259
1.282	3.071	24.3	1020.84	0.00732452
1.284	3.076	24.3	1020.84	0.00733645
1.286	3.081	24.3	1020.84	0.00734837
1.288	3.086	24.4	1025.04	0.0073603
1.29	3.091	24.4	1025.04	0.00737222
1.292	3.096	24.4	1025.04	0.00738415
1.294	3.101	24.5	1029.24	0.00739607
1.296	3.106	24.5	1029.24	0.007408
1.298	3.111	24.5	1029.24	0.00741992
1.3	3.116	24.6	1033.44	0.00743185
1.302	3.121	24.6	1033.44	0.00744377
1.304	3.126	24.6	1033.44	0.0074557
1.306	3.131	24.7	1037.64	0.00746762
1.308	3.136	24.7	1037.64	0.00747955
1.31	3.141	24.7	1037.64	0.00749147
1.312	3.146	24.8	1041.84	0.0075034
1.314	3.151	24.8	1041.84	0.00751532
1.316	3.156	24.9	1046.04	0.00752725
1.318	3.161	24.9	1046.04	0.00753918
1.32	3.166	25	1050.24	0.0075511
1.322	3.171	25	1050.24	0.00756303
1.324	3.176	25.1	1054.44	0.00757495
1.326	3.181	25.1	1054.44	0.00758688
1.328	3.186	25.2	1058.65	0.0075988
1.33	3.191	25.2	1058.65	0.00761073
1.332	3.196	25.2	1058.65	0.00762265
1.334	3.201	25.2	1058.65	0.00763458
1.336	3.206	25.3	1062.85	0.0076465
1.338	3.211	25.3	1062.85	0.00765843
1.34	3.216	25.3	1062.85	0.00767035
1.342	3.221	25.4	1067.05	0.00768228
1.344	3.226	25.4	1067.05	0.0076942
1.346	3.231	25.4	1067.05	0.00770613
1.348	3.236	25.4	1067.05	0.00771805
1.35	3.241	25.5	1071.25	0.00772998
1.352	3.246	25.5	1071.25	0.00774191
1.354	3.251	25.6	1075.45	0.00775383
1.356	3.256	25.6	1075.45	0.00776576
1.358	3.261	25.6	1075.45	0.00777768
1.36	3.266	25.7	1079.65	0.00778961
1.362	3.271	25.7	1079.65	0.00780153
1.364	3.276	25.8	1083.85	0.00781346
1.366	3.281	25.8	1083.85	0.00782538
1.368	3.286	25.9	1088.05	0.00783731
1.37	3.291	25.9	1088.05	0.00784923
1.372	3.296	25.9	1088.05	0.00786116
1.374	3.301	26	1092.25	0.00787308
1.376	3.306	26	1092.25	0.00788501
1.378	3.311	26.1	1096.45	0.00789693
1.38	3.316	26.1	1096.45	0.00790886
1.382	3.321	26.2	1100.66	0.00792078
1.384	3.326	26.2	1100.66	0.00793271
1.386	3.331	26.2	1100.66	0.00794464
1.388	3.336	26.3	1104.86	0.00795656
1.39	3.341	26.3	1104.86	0.00796849
1.392	3.346	26.3	1104.86	0.00798041
1.394	3.351	26.3	1104.86	0.00799234
1.396	3.356	26.4	1109.06	0.00800426
1.398	3.361	26.4	1109.06	0.00801619
1.4	3.366	26.4	1109.06	0.00802811
1.402	3.371	26.5	1113.26	0.00804004
1.404	3.376	26.5	1113.26	0.00805196
1.406	3.381	26.5	1113.26	0.00806389
1.408	3.386	26.6	1117.46	0.00807581
1.41	3.391	26.6	1117.46	0.00808774
1.412	3.396	26.6	1117.46	0.00809966
1.414	3.401	26.7	1121.66	0.00811159
1.416	3.406	26.7	1121.66	0.00812352
1.418	3.411	26.7	1121.66	0.00813544
1.42	3.416	26.8	1125.86	0.00814737
1.422	3.421	26.8	1125.86	0.00815929
1.424	3.426	26.9	1130.06	0.00817122
1.426	3.431	26.9	1130.06	0.00818314
1.428	3.436	26.9	1130.06	0.00819507
1.43	3.441	27	1134.26	0.00820699
1.432	3.446	27	1134.26	0.00821892
1.434	3.451	27	1134.26	0.00823084
1.436	3.456	27.1	1138.46	0.00824277
1.438	3.461	27.1	1138.46	0.00825469
1.44	3.466	27.1	1138.46	0.00826662
1.442	3.471	27.2	1142.67	0.00827854
1.444	3.476	27.2	1142.67	0.00829047
1.446	3.481	27.3	1146.87	0.00830239
1.448	3.486	27.3	1146.87	0.00831432
1.45	3.491	27.4	1151.07	0.00832625
1.452	3.496	27.4	1151.07	0.00833817
1.454	3.501	27.4	1151.07	0.0083501
1.456	3.506	27.5	1155.27	0.00836202
1.458	3.511	27.5	1155.27	0.00837395
1.46	3.516	27.6	1159.47	0.00838587
1.462	3.521	27.6	1159.47	0.0083978
1.464	3.526	27.7	1163.67	0.00840972
1.466	3.531	27.7	1163.67	0.00842165
1.468	3.536	27.7	1163.67	0.00843357
1.47	3.541	27.8	1167.87	0.0084455
1.472	3.546	27.8	1167.87	0.00845742
1.474	3.551	27.8	1167.87	0.00846935
1.476	3.556	27.9	1172.07	0.00848127
1.478	3.561	27.9	1172.07	0.0084932
1.48	3.566	27.9	1172.07	0.00850512
1.482	3.571	27.9	1172.07	0.00851705
1.484	3.576	28	1176.27	0.00852898
1.486	3.581	28	1176.27	0.0085409
1.488	3.586	28	1176.27	0.00855283
1.49	3.591	28.1	1180.47	0.00856475
1.492	3.596	28.1	1180.47	0.00857668
1.494	3.601	28.1	1180.47	0.0085886
1.496	3.606	28.1	1180.47	0.00860053
1.498	3.611	28.2	1184.67	0.00861245
1.5	3.616	28.2	1184.67	0.00862438
1.502	3.621	28.2	1184.67	0.0086363
1.504	3.626	28.2	1184.67	0.00864823
1.506	3.631	28.3	1188.88	0.00866015
1.508	3.636	28.3	1188.88	0.00867208
1.51	3.641	28.3	1188.88	0.008684
1.512	3.646	28.4	1193.08	0.00869593
1.514	3.651	28.4	1193.08	0.00870785
1.516	3.656	28.4	1193.08	0.00871978
1.518	3.661	28.5	1197.28	0.00873171
1.52	3.666	28.5	1197.28	0.00874363
1.522	3.671	28.5	1197.28	0.00875556
1.524	3.676	28.6	1201.48	0.00876748
1.526	3.681	28.6	1201.48	0.00877941
1.528	3.686	28.6	1201.48	0.00879133
1.53	3.691	28.7	1205.68	0.00880326
1.532	3.696	28.7	1205.68	0.00881518
1.534	3.701	28.7	1205.68	0.00882711
1.536	3.706	28.7	1205.68	0.00883903
1.538	3.711	28.8	1209.88	0.00885096
1.54	3.716	28.8	1209.88	0.00886288
1.542	3.721	28.8	1209.88	0.00887481
1.544	3.726	28.9	1214.08	0.00888673
1.546	3.731	28.9	1214.08	0.00889866
1.548	3.736	28.9	1214.08	0.00891058
1.55	3.741	29	1218.28	0.00892251
1.552	3.746	29	1218.28	0.00893444
1.554	3.751	29.1	1222.48	0.00894636
1.556	3.756	29.1	1222.48	0.00895829
1.558	3.761	29.1	1222.48	0.00897021
1.56	3.766	29.2	1226.68	0.00898214
1.562	3.771	29.2	1226.68	0.00899406
1.564	3.776	29.2	1226.68	0.00900599
1.566	3.781	29.2	1226.68	0.00901791
1.568	3.786	29.3	1230.89	0.00902984
1.57	3.791	29.3	1230.89	0.00904176
1.572	3.796	29.3	1230.89	0.00905369
1.574	3.801	29.3	1230.89	0.00906561
1.576	3.806	29.4	1235.09	0.00907754
1.578	3.811	29.4	1235.09	0.00908946
1.58	3.816	29.4	1235.09	0.00910139
1.582	3.821	29.5	1239.29	0.00911332
1.584	3.826	29.5	1239.29	0.00912524
1.586	3.831	29.5	1239.29	0.00913717
1.588	3.836	29.6	1243.49	0.00914909
1.59	3.841	29.6	1243.49	0.00916102
1.592	3.846	29.6	1243.49	0.00917294
1.594	3.851	29.7	1247.69	0.00918487
1.596	3.856	29.7	1247.69	0.00919679
1.598	3.861	29.7	1247.69	0.00920872
1.6	3.866	29.8	1251.89	0.00922064
1.602	3.871	29.8	1251.89	0.00923257
1.604	3.876	29.9	1256.09	0.00924449
1.606	3.881	29.9	1256.09	0.00925642
1.608	3.886	29.9	1256.09	0.00926834
1.61	3.891	30	1260.29	0.00928027
1.612	3.896	30	1260.29	0.00929219
1.614	3.901	30	1260.29	0.00930412
1.616	3.906	30.1	1264.49	0.00931605
1.618	3.911	30.1	1264.49	0.00932797
1.62	3.916	30.1	1264.49	0.0093399
1.622	3.921	30.1	1264.49	0.00935182
1.624	3.926	30.2	1268.69	0.00936375
1.626	3.931	30.2	1268.69	0.00937567
1.628	3.936	30.2	1268.69	0.0093876
1.63	3.941	30.3	1272.9	0.00939952
1.632	3.946	30.3	1272.9	0.00941145
1.634	3.951	30.4	1277.1	0.00942337
1.636	3.956	30.4	1277.1	0.0094353
1.638	3.961	30.5	1281.3	0.00944722
1.64	3.966	30.5	1281.3	0.00945915
1.642	3.971	30.6	1285.5	0.00947107
1.644	3.976	30.6	1285.5	0.009483
1.646	3.981	30.7	1289.7	0.00949492
1.648	3.986	30.7	1289.7	0.00950685
1.65	3.991	30.7	1289.7	0.00951878
1.652	3.996	30.8	1293.9	0.0095307
1.654	4.001	30.8	1293.9	0.00954263
1.656	4.006	30.8	1293.9	0.00955455
1.658	4.011	30.9	1298.1	0.00956648
1.66	4.016	30.9	1298.1	0.0095784
1.662	4.021	30.9	1298.1	0.00959033
1.664	4.026	31	1302.3	0.00960225
1.666	4.031	31	1302.3	0.00961418
1.668	4.036	31	1302.3	0.0096261
1.67	4.041	31.1	1306.5	0.00963803
1.672	4.046	31.1	1306.5	0.00964995
1.674	4.051	31.1	1306.5	0.00966188
1.676	4.056	31.1	1306.5	0.0096738
1.678	4.061	31.1	1306.5	0.00968573
1.68	4.066	31.2	1310.7	0.00969765
1.682	4.071	31.2	1310.7	0.00970958
1.684	4.076	31.2	1310.7	0.00972151
1.686	4.081	31.3	1314.9	0.00973343
1.688	4.086	31.3	1314.9	0.00974536
1.69	4.091	31.3	1314.9	0.00975728
1.692	4.096	31.4	1319.11	0.00976921
1.694	4.101	31.4	1319.11	0.00978113
1.696	4.106	31.5	1323.31	0.00979306
1.698	4.111	31.5	1323.31	0.00980498
1.7	4.116	31.6	1327.51	0.00981691
1.702	4.121	31.6	1327.51	0.00982883
1.704	4.126	31.7	1331.71	0.00984076
1.706	4.131	31.7	1331.71	0.00985268
1.708	4.136	31.8	1335.91	0.00986461
1.71	4.141	31.8	1335.91	0.00987653
1.712	4.146	31.9	1340.11	0.00988846
1.714	4.151	31.9	1340.11	0.00990038
1.716	4.156	31.9	1340.11	0.00991231
1.718	4.161	32	1344.31	0.00992424
1.72	4.166	32	1344.31	0.00993616
1.722	4.171	32	1344.31	0.00994809
1.724	4.176	32.1	1348.51	0.00996001
1.726	4.181	32.1	1348.51	0.00997194
1.728	4.186	32.1	1348.51	0.00998386
1.73	4.191	32.2	1352.71	0.00999579
1.732	4.196	32.2	1352.71	0.0100077
1.734	4.201	32.2	1352.71	0.0100196
1.736	4.206	32.3	1356.91	0.0100316
1.738	4.211	32.3	1356.91	0.0100435
1.74	4.216	32.3	1356.91	0.0100554
1.742	4.221	32.4	1361.12	0.0100673
1.744	4.226	32.4	1361.12	0.0100793
1.746	4.231	32.4	1361.12	0.0100912
1.748	4.236	32.4	1361.12	0.0101031
1.75	4.241	32.4	1361.12	0.010115
1.752	4.246	32.5	1365.32	0.010127
1.754	4.251	32.5	1365.32	0.0101389
1.756	4.256	32.5	1365.32	0.0101508
1.758	4.261	32.5	1365.32	0.0101627
1.76	4.266	32.5	1365.32	0.0101747
1.762	4.271	32.5	1365.32	0.0101866
1.764	4.276	32.6	1369.52	0.0101985
1.766	4.281	32.6	1369.52	0.0102104
1.768	4.286	32.6	1369.52	0.0102224
1.77	4.291	32.6	1369.52	0.0102343
1.772	4.296	32.7	1373.72	0.0102462
1.774	4.301	32.7	1373.72	0.0102581
1.776	4.306	32.7	1373.72	0.0102701
1.778	4.311	32.8	1377.92	0.010282
1.78	4.316	32.8	1377.92	0.0102939
1.782	4.321	32.9	1382.12	0.0103058
1.784	4.326	32.9	1382.12	0.0103178
1.786	4.331	33	1386.32	0.0103297
1.788	4.336	33	1386.32	0.0103416
1.79	4.341	33	1386.32	0.0103535
1.792	4.346	33.1	1390.52	0.0103655
1.794	4.351	33.1	1390.52	0.0103774
1.796	4.356	33.1	1390.52	0.0103893
1.798	4.361	33.2	1394.72	0.0104012
1.8	4.366	33.2	1394.72	0.0104132
1.802	4.371	33.2	1394.72	0.0104251
1.804	4.376	33.2	1394.72	0.010437
1.806	4.381	33.3	1398.92	0.0104489
1.808	4.386	33.3	1398.92	0.0104609
1.81	4.391	33.3	1398.92	0.0104728
1.812	4.396	33.4	1403.13	0.0104847
1.814	4.401	33.4	1403.13	0.0104966
1.816	4.406	33.4	1403.13	0.0105086
1.818	4.411	33.4	1403.13	0.0105205
1.82	4.416	33.5	1407.33	0.0105324
1.822	4.421	33.5	1407.33	0.0105444
1.824	4.426	33.5	1407.33	0.0105563
1.826	4.431	33.6	1411.53	0.0105682
1.828	4.436	33.6	1411.53	0.0105801
1.83	4.441	33.7	1415.73	0.0105921
1.832	4.446	33.7	1415.73	0.010604
1.834	4.451	33.8	1419.93	0.0106159
1.836	4.456	33.8	1419.93	0.0106278
1.838	4.461	33.9	1424.13	0.0106398
1.84	4.466	33.9	1424.13	0.0106517
1.842	4.471	34	1428.33	0.0106636
1.844	4.476	34	1428.33	0.0106755
1.846	4.481	34	1428.33	0.0106875
1.848	4.486	34.1	1432.53	0.0106994
1.85	4.491	34.1	1432.53	0.0107113
1.852	4.496	34.2	1436.73	0.0107232
1.854	4.501	34.2	1436.73	0.0107352
1.856	4.506	34.2	1436.73	0.0107471
1.858	4.511	34.2	1436.73	0.010759
1.86	4.516	34.3	1440.93	0.0107709
1.862	4.521	34.3	1440.93	0.0107829
1.864	4.526	34.3	1440.93	0.0107948
1.866	4.531	34.4	1445.14	0.0108067
1.868	4.536	34.4	1445.14	0.0108186
1.87	4.541	34.4	1445.14	0.0108306
1.872	4.546	34.5	1449.34	0.0108425
1.874	4.551	34.5	1449.34	0.0108544
1.876	4.556	34.5	1449.34	0.0108663
1.878	4.561	34.6	1453.54	0.0108783
1.88	4.566	34.6	1453.54	0.0108902
1.882	4.571	34.6	1453.54	0.0109021
1.884	4.576	34.6	1453.54	0.010914
1.886	4.581	34.7	1457.74	0.010926
1.888	4.586	34.7	1457.74	0.0109379
1.89	4.591	34.7	1457.74	0.0109498
1.892	4.596	34.8	1461.94	0.0109617
1.894	4.601	34.8	1461.94	0.0109737
1.896	4.606	34.8	1461.94	0.0109856
1.898	4.611	34.9	1466.14	0.0109975
1.9	4.616	34.9	1466.14	0.0110094
1.902	4.621	34.9	1466.14	0.0110214
1.904	4.626	35	1470.34	0.0110333
1.906	4.631	35	1470.34	0.0110452
1.908	4.636	35.1	1474.54	0.0110571
1.91	4.641	35.1	1474.54	0.0110691
1.912	4.646	35.1	1474.54	0.011081
1.914	4.651	35.2	1478.74	0.0110929
1.916	4.656	35.2	1478.74	0.0111048
1.918	4.661	35.2	1478.74	0.0111168
1.92	4.666	35.3	1482.94	0.0111287
1.922	4.671	35.3	1482.94	0.0111406
1.924	4.676	35.4	1487.14	0.0111525
1.926	4.681	35.4	1487.14	0.0111645
1.928	4.686	35.4	1487.14	0.0111764
1.93	4.691	35.4	1487.14	0.0111883
1.932	4.696	35.5	1491.35	0.0112002
1.934	4.701	35.5	1491.35	0.0112122
1.936	4.706	35.5	1491.35	0.0112241
1.938	4.711	35.6	1495.55	0.011236
1.94	4.716	35.6	1495.55	0.0112479
1.942	4.721	35.6	1495.55	0.0112599
1.944	4.726	35.7	1499.75	0.0112718
1.946	4.731	35.7	1499.75	0.0112837
1.948	4.736	35.7	1499.75	0.0112956
1.95	4.741	35.8	1503.95	0.0113076
1.952	4.746	35.8	1503.95	0.0113195
1.954	4.751	35.8	1503.95	0.0113314
1.956	4.756	35.9	1508.15	0.0113433
1.958	4.761	35.9	1508.15	0.0113553
1.96	4.766	35.9	1508.15	0.0113672
1.962	4.771	36	1512.35	0.0113791
1.964	4.776	36	1512.35	0.011391
1.966	4.781	36	1512.35	0.011403
1.968	4.786	36.1	1516.55	0.0114149
1.97	4.791	36.1	1516.55	0.0114268
1.972	4.796	36.1	1516.55	0.0114387
1.974	4.801	36.2	1520.75	0.0114507
1.976	4.806	36.2	1520.75	0.0114626
1.978	4.811	36.2	1520.75	0.0114745
1.98	4.816	36.3	1524.95	0.0114864
1.982	4.821	36.3	1524.95	0.0114984
1.984	4.826	36.4	1529.15	0.0115103
1.986	4.831	36.4	1529.15	0.0115222
1.988	4.836	36.4	1529.15	0.0115342
1.99	4.841	36.4	1529.15	0.0115461
1.992	4.846	36.5	1533.36	0.011558
1.994	4.851	36.5	1533.36	0.0115699
1.996	4.856	36.5	1533.36	0.0115819
1.998	4.861	36.6	1537.56	0.0115938
2	4.866	36.6	1537.56	0.0116057
2.002	4.871	36.7	1541.76	0.0116176
2.004	4.876	36.7	1541.76	0.0116296
2.006	4.881	36.7	1541.76	0.0116415
2.008	4.886	36.8	1545.96	0.0116534
2.01	4.891	36.8	1545.96	0.0116653
2.012	4.896	36.8	1545.96	0.0116773
2.014	4.901	36.8	1545.96	0.0116892
2.016	4.906	36.9	1550.16	0.0117011
2.018	4.911	36.9	1550.16	0.011713
2.02	4.916	36.9	1550.16	0.011725
2.022	4.921	37	1554.36	0.0117369
2.024	4.926	37	1554.36	0.0117488
2.026	4.931	37	1554.36	0.0117607
2.028	4.936	37.1	1558.56	0.0117727
2.03	4.941	37.1	1558.56	0.0117846
2.032	4.946	37.1	1558.56	0.0117965
2.034	4.951	37.2	1562.76	0.0118084
2.036	4.956	37.2	1562.76	0.0118204
2.038	4.961	37.2	1562.76	0.0118323
2.04	4.966	37.3	1566.96	0.0118442
2.042	4.971	37.3	1566.96	0.0118561
2.044	4.976	37.3	1566.96	0.0118681
2.046	4.981	37.3	1566.96	0.01188
2.048	4.986	37.4	1571.16	0.0118919
2.05	4.991	37.4	1571.16	0.0119038
2.052	4.996	37.4	1571.16	0.0119158
2.054	5.001	37.4	1571.16	0.0119277
2.056	5.006	37.5	1575.37	0.0119396
2.058	5.011	37.5	1575.37	0.0119515
2.06	5.016	37.5	1575.37	0.0119635
2.062	5.021	37.6	1579.57	0.0119754
2.064	5.026	37.6	1579.57	0.0119873
2.066	5.031	37.7	1583.77	0.0119992
2.068	5.036	37.7	1583.77	0.0120112
2.07	5.041	37.7	1583.77	0.0120231
2.072	5.046	37.8	1587.97	0.012035
2.074	5.051	37.8	1587.97	0.0120469
2.076	5.056	37.9	1592.17	0.0120589
2.078	5.061	37.9	1592.17	0.0120708
2.08	5.066	37.9	1592.17	0.0120827
2.082	5.071	38	1596.37	0.0120946
2.084	5.076	38	1596.37	0.0121066
2.086	5.081	38	1596.37	0.0121185
2.088	5.086	38.1	1600.57	0.0121304
2.09	5.091	38.1	1600.57	0.0121423
2.092	5.096	38.2	1604.77	0.0121543
2.094	5.101	38.2	1604.77	0.0121662
2.096	5.106	38.2	1604.77	0.0121781
2.098	5.111	38.3	1608.97	0.01219
2.1	5.116	38.3	1608.97	0.012202
2.102	5.121	38.4	1613.17	0.0122139
2.104	5.126	38.4	1613.17	0.0122258
2.106	5.131	38.5	1617.38	0.0122377
2.108	5.136	38.5	1617.38	0.0122497
2.11	5.141	38.6	1621.58	0.0122616
2.112	5.146	38.6	1621.58	0.0122735
2.114	5.151	38.6	1621.58	0.0122854
2.116	5.156	38.7	1625.78	0.0122974
2.118	5.161	38.7	1625.78	0.0123093
2.12	5.166	38.7	1625.78	0.0123212
2.122	5.171	38.8	1629.98	0.0123331
2.124	5.176	38.8	1629.98	0.0123451
2.126	5.181	38.8	1629.98	0.012357
2.128	5.186	38.9	1634.18	0.0123689
2.13	5.191	38.9	1634.18	0.0123808
2.132	5.196	38.9	1634.18	0.0123928
2.134	5.201	39	1638.38	0.0124047
2.136	5.206	39	1638.38	0.0124166
2.138	5.211	39	1638.38	0.0124285
2.14	5.216	39.1	1642.58	0.0124405
2.142	5.221	39.1	1642.58	0.0124524
2.144	5.226	39.1	1642.58	0.0124643
2.146	5.231	39.1	1642.58	0.0124762
2.148	5.236	39.2	1646.78	0.0124882
2.15	5.241	39.2	1646.78	0.0125001
2.152	5.246	39.2	1646.78	0.012512
2.154	5.251	39.2	1646.78	0.012524
2.156	5.256	39.2	1646.78	0.0125359
2.158	5.261	39.3	1650.98	0.0125478
2.16	5.266	39.3	1650.98	0.0125597
2.162	5.271	39.3	1650.98	0.0125717
2.164	5.276	39.3	1650.98	0.0125836
2.166	5.281	39.4	1655.18	0.0125955
2.168	5.286	39.4	1655.18	0.0126074
2.17	5.291	39.4	1655.18	0.0126194
2.172	5.296	39.4	1655.18	0.0126313
2.174	5.301	39.5	1659.38	0.0126432
2.176	5.306	39.5	1659.38	0.0126551
2.178	5.311	39.5	1659.38	0.0126671
2.18	5.316	39.5	1659.38	0.012679
2.182	5.321	39.6	1663.59	0.0126909
2.184	5.326	39.6	1663.59	0.0127028
2.186	5.331	39.6	1663.59	0.0127148
2.188	5.336	39.7	1667.79	0.0127267
2.19	5.341	39.7	1667.79	0.0127386
2.192	5.346	39.7	1667.79	0.0127505
2.194	5.351	39.7	1667.79	0.0127625
2.196	5.356	39.8	1671.99	0.0127744
2.198	5.361	39.8	1671.99	0.0127863
2.2	5.366	39.9	1676.19	0.0127982
2.202	5.371	39.9	1676.19	0.0128102
2.204	5.376	39.9	1676.19	0.0128221
2.206	5.381	40	1680.39	0.012834
2.208	5.386	40	1680.39	0.0128459
2.21	5.391	40.1	1684.59	0.0128579
2.212	5.396	40.1	1684.59	0.0128698
2.214	5.401	40.1	1684.59	0.0128817
2.216	5.406	40.2	1688.79	0.0128936
2.218	5.411	40.2	1688.79	0.0129056
2.22	5.416	40.3	1692.99	0.0129175
2.222	5.421	40.3	1692.99	0.0129294
2.224	5.426	40.3	1692.99	0.0129413
2.226	5.431	40.4	1697.19	0.0129533
2.228	5.436	40.4	1697.19	0.0129652
2.23	5.441	40.4	1697.19	0.0129771
2.232	5.446	40.5	1701.39	0.012989
2.234	5.451	40.5	1701.39	0.013001
2.236	5.456	40.5	1701.39	0.0130129
2.238	5.461	40.6	1705.6	0.0130248
2.24	5.466	40.6	1705.6	0.0130367
2.242	5.471	40.6	1705.6	0.0130487
2.244	5.476	40.7	1709.8	0.0130606
2.246	5.481	40.7	1709.8	0.0130725
2.248	5.486	40.7	1709.8	0.0130844
2.25	5.491	40.8	1714	0.0130964
2.252	5.496	40.8	1714	0.0131083
2.254	5.501	40.9	1718.2	0.0131202
2.256	5.506	40.9	1718.2	0.0131321
2.258	5.511	40.9	1718.2	0.0131441
2.26	5.516	41	1722.4	0.013156
2.262	5.521	41	1722.4	0.0131679
2.264	5.526	41	1722.4	0.0131798
2.266	5.531	41	1722.4	0.0131918
2.268	5.536	41.1	1726.6	0.0132037
2.27	5.541	41.1	1726.6	0.0132156
2.272	5.546	41.1	1726.6	0.0132275
2.274	5.551	41.1	1726.6	0.0132395
2.276	5.556	41.1	1726.6	0.0132514
2.278	5.561	41.1	1726.6	0.0132633
2.28	5.566	41.2	1730.8	0.0132752
2.282	5.571	41.2	1730.8	0.0132872
2.284	5.576	41.3	1735	0.0132991
2.286	5.581	41.3	1735	0.013311
2.288	5.586	41.3	1735	0.0133229
2.29	5.591	41.4	1739.2	0.0133349
2.292	5.596	41.4	1739.2	0.0133468
2.294	5.601	41.4	1739.2	0.0133587
2.296	5.606	41.5	1743.4	0.0133706
2.298	5.611	41.5	1743.4	0.0133826
2.3	5.616	41.5	1743.4	0.0133945
2.302	5.621	41.6	1747.61	0.0134064
2.304	5.626	41.6	1747.61	0.0134183
2.306	5.631	41.7	1751.81	0.0134303
2.308	5.636	41.7	1751.81	0.0134422
2.31	5.641	41.8	1756.01	0.0134541
2.312	5.646	41.8	1756.01	0.013466
2.314	5.651	41.9	1760.21	0.013478
2.316	5.656	41.9	1760.21	0.0134899
2.318	5.661	41.9	1760.21	0.0135018
2.32	5.666	41.9	1760.21	0.0135138
2.322	5.671	42	1764.41	0.0135257
2.324	5.676	42	1764.41	0.0135376
2.326	5.681	42	1764.41	0.0135495
2.328	5.686	42	1764.41	0.0135615
2.33	5.691	42.1	1768.61	0.0135734
2.332	5.696	42.1	1768.61	0.0135853
2.334	5.701	42.1	1768.61	0.0135972
2.336	5.706	42.1	1768.61	0.0136092
2.338	5.711	42.2	1772.81	0.0136211
2.34	5.716	42.2	1772.81	0.013633
2.342	5.721	42.2	1772.81	0.0136449
2.344	5.726	42.2	1772.81	0.0136569
2.346	5.731	42.3	1777.01	0.0136688
2.348	5.736	42.3	1777.01	0.0136807
2.35	5.741	42.4	1781.21	0.0136926
2.352	5.746	42.4	1781.21	0.0137046
2.354	5.751	42.4	1781.21	0.0137165
2.356	5.756	42.5	1785.41	0.0137284
2.358	5.761	42.5	1785.41	0.0137403
2.36	5.766	42.5	1785.41	0.0137523
2.362	5.771	42.6	1789.62	0.0137642
2.364	5.776	42.6	1789.62	0.0137761
2.366	5.781	42.6	1789.62	0.013788
2.368	5.786	42.7	1793.82	0.0138
2.37	5.791	42.7	1793.82	0.0138119
2.372	5.796	42.7	1793.82	0.0138238
2.374	5.801	42.8	1798.02	0.0138357
2.376	5.806	42.8	1798.02	0.0138477
2.378	5.811	42.8	1798.02	0.0138596
2.38	5.816	42.8	1798.02	0.0138715
2.382	5.821	42.9	1802.22	0.0138834
2.384	5.826	42.9	1802.22	0.0138954
2.386	5.831	42.9	1802.22	0.0139073
2.388	5.836	42.9	1802.22	0.0139192
2.39	5.841	43	1806.42	0.0139311
2.392	5.846	43	1806.42	0.0139431
2.394	5.851	43	1806.42	0.013955
2.396	5.856	43.1	1810.62	0.0139669
2.398	5.861	43.1	1810.62	0.0139788
2.4	5.866	43.2	1814.82	0.0139908
2.402	5.871	43.2	1814.82	0.0140027
2.404	5.876	43.2	1814.82	0.0140146
2.406	5.881	43.3	1819.02	0.0140265
2.408	5.886	43.3	1819.02	0.0140385
2.41	5.891	43.3	1819.02	0.0140504
2.412	5.896	43.3	1819.02	0.0140623
2.414	5.901	43.4	1823.22	0.0140742
2.416	5.906	43.4	1823.22	0.0140862
2.418	5.911	43.4	1823.22	0.0140981
2.42	5.916	43.5	1827.42	0.01411
2.422	5.921	43.5	1827.42	0.0141219
2.424	5.926	43.5	1827.42	0.0141339
2.426	5.931	43.6	1831.62	0.0141458
2.428	5.936	43.6	1831.62	0.0141577
2.43	5.941	43.6	1831.62	0.0141696
2.432	5.946	43.7	1835.83	0.0141816
2.434	5.951	43.7	1835.83	0.0141935
2.436	5.956	43.7	1835.83	0.0142054
2.438	5.961	43.8	1840.03	0.0142173
2.44	5.966	43.8	1840.03	0.0142293
2.442	5.971	43.8	1840.03	0.0142412
2.444	5.976	43.8	1840.03	0.0142531
2.446	5.981	43.9	1844.23	0.014265
2.448	5.986	43.9	1844.23	0.014277
2.45	5.991	43.9	1844.23	0.0142889
2.452	5.996	43.9	1844.23	0.0143008
2.454	6.001	43.9	1844.23	0.0143127
2.456	6.006	44	1848.43	0.0143247
2.458	6.011	44	1848.43	0.0143366
2.46	6.016	44	1848.43	0.0143485
2.462	6.021	44	1848.43	0.0143604
2.464	6.026	44	1848.43	0.0143724
2.466	6.031	44	1848.43	0.0143843
2.468	6.036	44	1848.43	0.0143962
2.47	6.041	44	1848.43	0.0144081
2.472	6.046	44.1	1852.63	0.0144201
2.474	6.051	44.1	1852.63	0.014432
2.476	6.056	44.1	1852.63	0.0144439
2.478	6.061	44.1	1852.63	0.0144558
2.48	6.066	44.1	1852.63	0.0144678
2.482	6.071	44.2	1856.83	0.0144797
2.484	6.076	44.2	1856.83	0.0144916
2.486	6.081	44.2	1856.83	0.0145036
2.488	6.086	44.2	1856.83	0.0145155
2.49	6.091	44.3	1861.03	0.0145274
2.492	6.096	44.3	1861.03	0.0145393
2.494	6.101	44.4	1865.23	0.0145513
2.496	6.106	44.4	1865.23	0.0145632
2.498	6.111	44.4	1865.23	0.0145751
2.5	6.116	44.5	1869.43	0.014587
2.502	6.121	44.6	1873.63	0.014599
2.504	6.126	44.6	1873.63	0.0146109
2.506	6.131	44.7	1877.84	0.0146228
2.508	6.136	44.7	1877.84	0.0146347
2.51	6.141	44.8	1882.04	0.0146467
2.512	6.146	44.8	1882.04	0.0146586
2.514	6.151	44.8	1882.04	0.0146705
2.516	6.156	44.8	1882.04	0.0146824
2.518	6.161	44.9	1886.24	0.0146944
2.52	6.166	44.9	1886.24	0.0147063
2.522	6.171	44.9	1886.24	0.0147182
2.524	6.176	45	1890.44	0.0147301
2.526	6.181	45	1890.44	0.0147421
2.528	6.186	45	1890.44	0.014754
2.53	6.191	45.1	1894.64	0.0147659
2.532	6.196	45.1	1894.64	0.0147778
2.534	6.201	45.1	1894.64	0.0147898
2.536	6.206	45.2	1898.84	0.0148017
2.538	6.211	45.2	1898.84	0.0148136
2.54	6.216	45.2	1898.84	0.0148255
2.542	6.221	45.3	1903.04	0.0148375
2.544	6.226	45.3	1903.04	0.0148494
2.546	6.231	45.3	1903.04	0.0148613
2.548	6.236	45.4	1907.24	0.0148732
2.55	6.241	45.4	1907.24	0.0148852
2.552	6.246	45.4	1907.24	0.0148971
2.554	6.251	45.5	1911.44	0.014909
2.556	6.256	45.5	1911.44	0.0149209
2.558	6.261	45.5	1911.44	0.0149329
2.56	6.266	45.5	1911.44	0.0149448
2.562	6.271	45.5	1911.44	0.0149567
2.564	6.276	45.6	1915.64	0.0149686
2.566	6.281	45.6	1915.64	0.0149806
2.568	6.286	45.6	1915.64	0.0149925
2.57	6.291	45.7	1919.85	0.0150044
2.572	6.296	45.7	1919.85	0.0150163
2.574	6.301	45.7	1919.85	0.0150283
2.576	6.306	45.8	1924.05	0.0150402
2.578	6.311	45.8	1924.05	0.0150521
2.58	6.316	45.9	1928.25	0.015064
2.582	6.321	45.9	1928.25	0.015076
2.584	6.326	45.9	1928.25	0.0150879
2.586	6.331	46	1932.45	0.0150998
2.588	6.336	46	1932.45	0.0151117
2.59	6.341	46	1932.45	0.0151237
2.592	6.346	46.1	1936.65	0.0151356
2.594	6.351	46.1	1936.65	0.0151475
2.596	6.356	46.1	1936.65	0.0151594
2.598	6.361	46.1	1936.65	0.0151714
2.6	6.366	46.1	1936.65	0.0151833
2.602	6.371	46.1	1936.65	0.0151952
2.604	6.376	46.2	1940.85	0.0152071
2.606	6.381	46.2	1940.85	0.0152191
2.608	6.386	46.2	1940.85	0.015231
2.61	6.391	46.3	1945.05	0.0152429
2.612	6.396	46.3	1945.05	0.0152548
2.614	6.401	46.3	1945.05	0.0152668
2.616	6.406	46.4	1949.25	0.0152787
2.618	6.411	46.4	1949.25	0.0152906
2.62	6.416	46.4	1949.25	0.0153025
2.622	6.421	46.5	1953.45	0.0153145
2.624	6.426	46.5	1953.45	0.0153264
2.626	6.431	46.5	1953.45	0.0153383
2.628	6.436	46.6	1957.65	0.0153502
2.63	6.441	46.6	1957.65	0.0153622
2.632	6.446	46.6	1957.65	0.0153741
2.634	6.451	46.6	1957.65	0.015386
2.636	6.456	46.7	1961.86	0.0153979
2.638	6.461	46.7	1961.86	0.0154099
2.64	6.466	46.7	1961.86	0.0154218
2.642	6.471	46.8	1966.06	0.0154337
2.644	6.476	46.8	1966.06	0.0154456
2.646	6.481	46.9	1970.26	0.0154576
2.648	6.486	46.9	1970.26	0.0154695
2.65	6.491	46.9	1970.26	0.0154814
2.652	6.496	47	1974.46	0.0154934
2.654	6.501	47	1974.46	0.0155053
2.656	6.506	47	1974.46	0.0155172
2.658	6.511	47.1	1978.66	0.0155291
2.66	6.516	47.1	1978.66	0.0155411
2.662	6.521	47.2	1982.86	0.015553
2.664	6.526	47.2	1982.86	0.0155649
2.666	6.531	47.2	1982.86	0.0155768
2.668	6.536	47.3	1987.06	0.0155888
2.67	6.541	47.3	1987.06	0.0156007
2.672	6.546	47.3	1987.06	0.0156126
2.674	6.551	47.4	1991.26	0.0156245
2.676	6.556	47.4	1991.26	0.0156365
2.678	6.561	47.4	1991.26	0.0156484
2.68	6.566	47.4	1991.26	0.0156603
2.682	6.571	47.5	1995.46	0.0156722
2.684	6.576	47.5	1995.46	0.0156842
2.686	6.581	47.6	1999.66	0.0156961
2.688	6.586	47.6	1999.66	0.015708
2.69	6.591	47.6	1999.66	0.0157199
2.692	6.596	47.7	2003.86	0.0157319
2.694	6.601	47.7	2003.86	0.0157438
2.696	6.606	47.7	2003.86	0.0157557
2.698	6.611	47.7	2003.86	0.0157676
2.7	6.616	47.7	2003.86	0.0157796
2.702	6.621	47.7	2003.86	0.0157915
2.704	6.626	47.8	2008.07	0.0158034
2.706	6.631	47.8	2008.07	0.0158153
2.708	6.636	47.8	2008.07	0.0158273
2.71	6.641	47.8	2008.07	0.0158392
2.712	6.646	47.8	2008.07	0.0158511
2.714	6.651	47.8	2008.07	0.015863
2.716	6.656	47.9	2012.27	0.015875
2.718	6.661	47.9	2012.27	0.0158869
2.72	6.666	47.9	2012.27	0.0158988
2.722	6.671	47.9	2012.27	0.0159107
2.724	6.676	48	2016.47	0.0159227
2.726	6.681	48	2016.47	0.0159346
2.728	6.686	48	2016.47	0.0159465
2.73	6.691	48.1	2020.67	0.0159584
2.732	6.696	48.1	2020.67	0.0159704
2.734	6.701	48.2	2024.87	0.0159823
2.736	6.706	48.2	2024.87	0.0159942
2.738	6.711	48.2	2024.87	0.0160061
2.74	6.716	48.2	2024.87	0.0160181
2.742	6.721	48.3	2029.07	0.01603
2.744	6.726	48.3	2029.07	0.0160419
2.746	6.731	48.3	2029.07	0.0160538
2.748	6.736	48.4	2033.27	0.0160658
2.75	6.741	48.4	2033.27	0.0160777
2.752	6.746	48.4	2033.27	0.0160896
2.754	6.751	48.4	2033.27	0.0161015
2.756	6.756	48.5	2037.47	0.0161135
2.758	6.761	48.5	2037.47	0.0161254
2.76	6.766	48.5	2037.47	0.0161373
2.762	6.771	48.6	2041.67	0.0161492
2.764	6.776	48.6	2041.67	0.0161612
2.766	6.781	48.6	2041.67	0.0161731
2.768	6.786	48.7	2045.87	0.016185
2.77	6.791	48.7	2045.87	0.0161969
2.772	6.796	48.7	2045.87	0.0162089
2.774	6.801	48.7	2045.87	0.0162208
2.776	6.806	48.8	2050.08	0.0162327
2.778	6.811	48.8	2050.08	0.0162446
2.78	6.816	48.8	2050.08	0.0162566
2.782	6.821	48.8	2050.08	0.0162685
2.784	6.826	48.9	2054.28	0.0162804
2.786	6.831	48.9	2054.28	0.0162923
2.788	6.836	48.9	2054.28	0.0163043
2.79	6.841	48.9	2054.28	0.0163162
2.792	6.846	49	2058.48	0.0163281
2.794	6.851	49	2058.48	0.01634
2.796	6.856	49	2058.48	0.016352
2.798	6.861	49	2058.48	0.0163639
2.8	6.866	49.1	2062.68	0.0163758
2.802	6.871	49.1	2062.68	0.0163877
2.804	6.876	49.1	2062.68	0.0163997
2.806	6.881	49.1	2062.68	0.0164116
2.808	6.886	49.2	2066.88	0.0164235
2.81	6.891	49.2	2066.88	0.0164354
2.812	6.896	49.3	2071.08	0.0164474
2.814	6.901	49.3	2071.08	0.0164593
2.816	6.906	49.4	2075.28	0.0164712
2.818	6.911	49.4	2075.28	0.0164832
2.82	6.916	49.5	2079.48	0.0164951
2.822	6.921	49.5	2079.48	0.016507
2.824	6.926	49.5	2079.48	0.0165189
2.826	6.931	49.6	2083.68	0.0165309
2.828	6.936	49.6	2083.68	0.0165428
2.83	6.941	49.7	2087.88	0.0165547
2.832	6.946	49.7	2087.88	0.0165666
2.834	6.951	49.7	2087.88	0.0165786
2.836	6.956	49.7	2087.88	0.0165905
2.838	6.961	49.7	2087.88	0.0166024
2.84	6.966	49.7	2087.88	0.0166143
2.842	6.971	49.8	2092.09	0.0166263
2.844	6.976	49.8	2092.09	0.0166382
2.846	6.981	49.8	2092.09	0.0166501
2.848	6.986	49.8	2092.09	0.016662
2.85	6.991	49.9	2096.29	0.016674
2.852	6.996	49.9	2096.29	0.0166859
2.854	7.001	49.9	2096.29	0.0166978
2.856	7.006	49.9	2096.29	0.0167097
2.858	7.011	50	2100.49	0.0167217
2.86	7.016	50	2100.49	0.0167336
2.862	7.021	50	2100.49	0.0167455
2.864	7.026	50.1	2104.69	0.0167574
2.866	7.031	50.1	2104.69	0.0167694
2.868	7.036	50.1	2104.69	0.0167813
2.87	7.041	50.2	2108.89	0.0167932
2.872	7.046	50.2	2108.89	0.0168051
2.874	7.051	50.2	2108.89	0.0168171
2.876	7.056	50.3	2113.09	0.016829
2.878	7.061	50.3	2113.09	0.0168409
2.88	7.066	50.3	2113.09	0.0168528
2.882	7.071	50.4	2117.29	0.0168648
2.884	7.076	50.4	2117.29	0.0168767
2.886	7.081	50.4	2117.29	0.0168886
2.888	7.086	50.5	2121.49	0.0169005
2.89	7.091	50.5	2121.49	0.0169125
2.892	7.096	50.5	2121.49	0.0169244
2.894	7.101	50.5	2121.49	0.0169363
2.896	7.106	50.6	2125.69	0.0169482
2.898	7.111	50.6	2125.69	0.0169602
2.9	7.116	50.6	2125.69	0.0169721
2.902	7.121	50.7	2129.89	0.016984
2.904	7.126	50.7	2129.89	0.0169959
2.906	7.131	50.7	2129.89	0.0170079
2.908	7.136	50.8	2134.09	0.0170198
2.91	7.141	50.8	2134.09	0.0170317
2.912	7.146	50.8	2134.09	0.0170436
2.914	7.151	50.9	2138.3	0.0170556
2.916	7.156	50.9	2138.3	0.0170675
2.918	7.161	50.9	2138.3	0.0170794
2.92	7.166	51	2142.5	0.0170913
2.922	7.171	51	2142.5	0.0171033
2.924	7.176	51	2142.5	0.0171152
2.926	7.181	51	2142.5	0.0171271
2.928	7.186	51.1	2146.7	0.017139
2.93	7.191	51.1	2146.7	0.017151
2.932	7.196	51.1	2146.7	0.0171629
2.934	7.201	51.1	2146.7	0.0171748
2.936	7.206	51.1	2146.7	0.0171867
2.938	7.211	51.2	2150.9	0.0171987
2.94	7.216	51.2	2150.9	0.0172106
2.942	7.221	51.2	2150.9	0.0172225
2.944	7.226	51.2	2150.9	0.0172344
2.946	7.231	51.3	2155.1	0.0172464
2.948	7.236	51.3	2155.1	0.0172583
2.95	7.241	51.3	2155.1	0.0172702
2.952	7.246	51.4	2159.3	0.0172821
2.954	7.251	51.4	2159.3	0.0172941
2.956	7.256	51.4	2159.3	0.017306
2.958	7.261	51.5	2163.5	0.0173179
2.96	7.266	51.5	2163.5	0.0173298
2.962	7.271	51.5	2163.5	0.0173418
2.964	7.276	51.5	2163.5	0.0173537
2.966	7.281	51.6	2167.7	0.0173656
2.968	7.286	51.6	2167.7	0.0173775
2.97	7.291	51.6	2167.7	0.0173895
2.972	7.296	51.7	2171.9	0.0174014
2.974	7.301	51.7	2171.9	0.0174133
2.976	7.306	51.7	2171.9	0.0174252
2.978	7.311	51.8	2176.1	0.0174372
2.98	7.316	51.8	2176.1	0.0174491
2.982	7.321	51.8	2176.1	0.017461
2.984	7.326	51.9	2180.31	0.017473
2.986	7.331	51.9	2180.31	0.0174849
2.988	7.336	52	2184.51	0.0174968
2.99	7.341	52	2184.51	0.0175087
2.992	7.346	52.1	2188.71	0.0175207
2.994	7.351	52.1	2188.71	0.0175326
2.996	7.356	52.2	2192.91	0.0175445
2.998	7.361	52.2	2192.91	0.0175564
3	7.366	52.2	2192.91	0.0175684
3.002	7.371	52.2	2192.91	0.0175803
3.004	7.376	52.3	2197.11	0.0175922
3.006	7.381	52.3	2197.11	0.0176041
3.008	7.386	52.3	2197.11	0.0176161
3.01	7.391	52.3	2197.11	0.017628
3.012	7.396	52.3	2197.11	0.0176399
3.014	7.401	52.4	2201.31	0.0176518
3.016	7.406	52.4	2201.31	0.0176638
3.018	7.411	52.4	2201.31	0.0176757
3.02	7.416	52.4	2201.31	0.0176876
3.022	7.421	52.4	2201.31	0.0176995
3.024	7.426	52.4	2201.31	0.0177115
3.026	7.431	52.5	2205.51	0.0177234
3.028	7.436	52.5	2205.51	0.0177353
3.03	7.441	52.5	2205.51	0.0177472
3.032	7.446	52.5	2205.51	0.0177592
3.034	7.451	52.6	2209.71	0.0177711
3.036	7.456	52.6	2209.71	0.017783
3.038	7.461	52.6	2209.71	0.0177949
3.04	7.466	52.7	2213.91	0.0178069
3.042	7.471	52.7	2213.91	0.0178188
3.044	7.476	52.7	2213.91	0.0178307
3.046	7.481	52.8	2218.11	0.0178426
3.048	7.486	52.8	2218.11	0.0178546
3.05	7.491	52.9	2222.32	0.0178665
3.052	7.496	52.9	2222.32	0.0178784
3.054	7.501	52.9	2222.32	0.0178903
3.056	7.506	52.9	2222.32	0.0179023
3.058	7.511	53	2226.52	0.0179142
3.06	7.516	53	2226.52	0.0179261
3.062	7.521	53	2226.52	0.017938
3.064	7.526	53	2226.52	0.01795
3.066	7.531	53	2226.52	0.0179619
3.068	7.536	53	2226.52	0.0179738
3.07	7.541	53.1	2230.72	0.0179857
3.072	7.546	53.1	2230.72	0.0179977
3.074	7.551	53.1	2230.72	0.0180096
3.076	7.556	53.1	2230.72	0.0180215
3.078	7.561	53.2	2234.92	0.0180334
3.08	7.566	53.2	2234.92	0.0180454
3.082	7.571	53.2	2234.92	0.0180573
3.084	7.576	53.2	2234.92	0.0180692
3.086	7.581	53.3	2239.12	0.0180811
3.088	7.586	53.3	2239.12	0.0180931
3.09	7.591	53.3	2239.12	0.018105
3.092	7.596	53.4	2243.32	0.0181169
3.094	7.601	53.4	2243.32	0.0181288
3.096	7.606	53.4	2243.32	0.0181408
3.098	7.611	53.5	2247.52	0.0181527
3.1	7.616	53.5	2247.52	0.0181646
3.102	7.621	53.5	2247.52	0.0181765
3.104	7.626	53.5	2247.52	0.0181885
3.106	7.631	53.6	2251.72	0.0182004
3.108	7.636	53.6	2251.72	0.0182123
3.11	7.641	53.6	2251.72	0.0182242
3.112	7.646	53.7	2255.92	0.0182362
3.114	7.651	53.7	2255.92	0.0182481
3.116	7.656	53.7	2255.92	0.01826
3.118	7.661	53.8	2260.12	0.0182719
3.12	7.666	53.8	2260.12	0.0182839
3.122	7.671	53.8	2260.12	0.0182958
3.124	7.676	53.9	2264.33	0.0183077
3.126	7.681	53.9	2264.33	0.0183196
3.128	7.686	53.9	2264.33	0.0183316
3.13	7.691	54	2268.53	0.0183435
3.132	7.696	54	2268.53	0.0183554
3.134	7.701	54	2268.53	0.0183673
3.136	7.706	54	2268.53	0.0183793
3.138	7.711	54.1	2272.73	0.0183912
3.14	7.716	54.1	2272.73	0.0184031
3.142	7.721	54.1	2272.73	0.018415
3.144	7.726	54.1	2272.73	0.018427
3.146	7.731	54.2	2276.93	0.0184389
3.148	7.736	54.2	2276.93	0.0184508
3.15	7.741	54.2	2276.93	0.0184628
3.152	7.746	54.3	2281.13	0.0184747
3.154	7.751	54.3	2281.13	0.0184866
3.156	7.756	54.3	2281.13	0.0184985
3.158	7.761	54.4	2285.33	0.0185105
3.16	7.766	54.4	2285.33	0.0185224
3.162	7.771	54.4	2285.33	0.0185343
3.164	7.776	54.4	2285.33	0.0185462
3.166	7.781	54.5	2289.53	0.0185582
3.168	7.786	54.5	2289.53	0.0185701
3.17	7.791	54.5	2289.53	0.018582
3.172	7.796	54.5	2289.53	0.0185939
3.174	7.801	54.5	2289.53	0.0186059
3.176	7.806	54.5	2289.53	0.0186178
3.178	7.811	54.6	2293.73	0.0186297
3.18	7.816	54.6	2293.73	0.0186416
3.182	7.821	54.6	2293.73	0.0186536
3.184	7.826	54.7	2297.93	0.0186655
3.186	7.831	54.7	2297.93	0.0186774
3.188	7.836	54.7	2297.93	0.0186893
3.19	7.841	54.8	2302.13	0.0187013
3.192	7.846	54.8	2302.13	0.0187132
3.194	7.851	54.8	2302.13	0.0187251
3.196	7.856	54.8	2302.13	0.018737
3.198	7.861	54.9	2306.33	0.018749
3.2	7.866	54.9	2306.33	0.0187609
3.202	7.871	54.9	2306.33	0.0187728
3.204	7.876	54.9	2306.33	0.0187847
3.206	7.881	55	2310.54	0.0187967
3.208	7.886	55	2310.54	0.0188086
3.21	7.891	55	2310.54	0.0188205
3.212	7.896	55	2310.54	0.0188324
3.214	7.901	55.1	2314.74	0.0188444
3.216	7.906	55.1	2314.74	0.0188563
3.218	7.911	55.1	2314.74	0.0188682
3.22	7.916	55.1	2314.74	0.0188801
3.222	7.921	55.2	2318.94	0.0188921
3.224	7.926	55.2	2318.94	0.018904
3.226	7.931	55.3	2323.14	0.0189159
3.228	7.936	55.3	2323.14	0.0189278
3.23	7.941	55.3	2323.14	0.0189398
3.232	7.946	55.4	2327.34	0.0189517
3.234	7.951	55.4	2327.34	0.0189636
3.236	7.956	55.4	2327.34	0.0189755
3.238	7.961	55.5	2331.54	0.0189875
3.24	7.966	55.5	2331.54	0.0189994
3.242	7.971	55.5	2331.54	0.0190113
3.244	7.976	55.6	2335.74	0.0190232
3.246	7.981	55.6	2335.74	0.0190352
3.248	7.986	55.6	2335.74	0.0190471
3.25	7.991	55.7	2339.94	0.019059
3.252	7.996	55.7	2339.94	0.0190709
3.254	8.001	55.7	2339.94	0.0190829
3.256	8.006	55.8	2344.14	0.0190948
3.258	8.011	55.8	2344.14	0.0191067
3.26	8.016	55.8	2344.14	0.0191186
3.262	8.021	55.8	2344.14	0.0191306
3.264	8.026	55.9	2348.34	0.0191425
3.266	8.031	55.9	2348.34	0.0191544
3.268	8.036	55.9	2348.34	0.0191663
3.27	8.041	55.9	2348.34	0.0191783
3.272	8.046	55.9	2348.34	0.0191902
3.274	8.051	56	2352.55	0.0192021
3.276	8.056	56	2352.55	0.019214
3.278	8.061	56	2352.55	0.019226
3.28	8.066	56	2352.55	0.0192379
3.282	8.071	56	2352.55	0.0192498
3.284	8.076	56.1	2356.75	0.0192617
3.286	8.081	56.1	2356.75	0.0192737
3.288	8.086	56.1	2356.75	0.0192856
3.29	8.091	56.2	2360.95	0.0192975
3.292	8.096	56.2	2360.95	0.0193094
3.294	8.101	56.2	2360.95	0.0193214
3.296	8.106	56.3	2365.15	0.0193333
3.298	8.111	56.3	2365.15	0.0193452
3.3	8.116	56.3	2365.15	0.0193571
3.302	8.121	56.4	2369.35	0.0193691
3.304	8.126	56.4	2369.35	0.019381
3.306	8.131	56.4	2369.35	0.0193929
3.308	8.136	56.5	2373.55	0.0194048
3.31	8.141	56.5	2373.55	0.0194168
3.312	8.146	56.5	2373.55	0.0194287
3.314	8.151	56.5	2373.55	0.0194406
3.316	8.156	56.6	2377.75	0.0194526
3.318	8.161	56.6	2377.75	0.0194645
3.32	8.166	56.6	2377.75	0.0194764
3.322	8.171	56.6	2377.75	0.0194883
3.324	8.176	56.7	2381.95	0.0195003
3.326	8.181	56.7	2381.95	0.0195122
3.328	8.186	56.7	2381.95	0.0195241
3.33	8.191	56.7	2381.95	0.019536
3.332	8.196	56.8	2386.15	0.019548
3.334	8.201	56.8	2386.15	0.0195599
3.336	8.206	56.8	2386.15	0.0195718
3.338	8.211	56.8	2386.15	0.0195837
3.34	8.216	56.9	2390.35	0.0195957
3.342	8.221	56.9	2390.35	0.0196076
3.344	8.226	56.9	2390.35	0.0196195
3.346	8.231	57	2394.56	0.0196314
3.348	8.236	57	2394.56	0.0196434
3.35	8.241	57	2394.56	0.0196553
3.352	8.246	57.1	2398.76	0.0196672
3.354	8.251	57.1	2398.76	0.0196791
3.356	8.256	57.1	2398.76	0.0196911
3.358	8.261	57.2	2402.96	0.019703
3.36	8.266	57.2	2402.96	0.0197149
3.362	8.271	57.2	2402.96	0.0197268
3.364	8.276	57.3	2407.16	0.0197388
3.366	8.281	57.3	2407.16	0.0197507
3.368	8.286	57.4	2411.36	0.0197626
3.37	8.291	57.4	2411.36	0.0197745
3.372	8.296	57.4	2411.36	0.0197865
3.374	8.301	57.4	2411.36	0.0197984
3.376	8.306	57.5	2415.56	0.0198103
3.378	8.311	57.5	2415.56	0.0198222
3.38	8.316	57.5	2415.56	0.0198342
3.382	8.321	57.5	2415.56	0.0198461
3.384	8.326	57.6	2419.76	0.019858
3.386	8.331	57.6	2419.76	0.0198699
3.388	8.336	57.6	2419.76	0.0198819
3.39	8.341	57.6	2419.76	0.0198938
3.392	8.346	57.7	2423.96	0.0199057
3.394	8.351	57.7	2423.96	0.0199176
3.396	8.356	57.7	2423.96	0.0199296
3.398	8.361	57.7	2423.96	0.0199415
3.4	8.366	57.8	2428.16	0.0199534
3.402	8.371	57.8	2428.16	0.0199653
3.404	8.376	57.8	2428.16	0.0199773
3.406	8.381	57.9	2432.36	0.0199892
3.408	8.386	57.9	2432.36	0.0200011
3.41	8.391	57.9	2432.36	0.020013
3.412	8.396	57.9	2432.36	0.020025
3.414	8.401	58	2436.57	0.0200369
3.416	8.406	58	2436.57	0.0200488
3.418	8.411	58	2436.57	0.0200607
3.42	8.416	58	2436.57	0.0200727
3.422	8.421	58	2436.57	0.0200846
3.424	8.426	58.1	2440.77	0.0200965
3.426	8.431	58.1	2440.77	0.0201084
3.428	8.436	58.1	2440.77	0.0201204
3.43	8.441	58.1	2440.77	0.0201323
3.432	8.446	58.2	2444.97	0.0201442
3.434	8.451	58.2	2444.97	0.0201561
3.436	8.456	58.2	2444.97	0.0201681
3.438	8.461	58.2	2444.97	0.02018
3.44	8.466	58.2	2444.97	0.0201919
3.442	8.471	58.3	2449.17	0.0202038
3.444	8.476	58.3	2449.17	0.0202158
3.446	8.481	58.3	2449.17	0.0202277
3.448	8.486	58.3	2449.17	0.0202396
3.45	8.491	58.3	2449.17	0.0202515
3.452	8.496	58.3	2449.17	0.0202635
3.454	8.501	58.3	2449.17	0.0202754
3.456	8.506	58.3	2449.17	0.0202873
3.458	8.511	58.4	2453.37	0.0202992
3.46	8.516	58.4	2453.37	0.0203112
3.462	8.521	58.4	2453.37	0.0203231
3.464	8.526	58.4	2453.37	0.020335
3.466	8.531	58.5	2457.57	0.0203469
3.468	8.536	58.5	2457.57	0.0203589
3.47	8.541	58.6	2461.77	0.0203708
3.472	8.546	58.6	2461.77	0.0203827
3.474	8.551	58.6	2461.77	0.0203946
3.476	8.556	58.6	2461.77	0.0204066
3.478	8.561	58.6	2461.77	0.0204185
3.48	8.566	58.7	2465.97	0.0204304
3.482	8.571	58.7	2465.97	0.0204424
3.484	8.576	58.7	2465.97	0.0204543
3.486	8.581	58.8	2470.17	0.0204662
3.488	8.586	58.8	2470.17	0.0204781
3.49	8.591	58.8	2470.17	0.0204901
3.492	8.596	58.9	2474.37	0.020502
3.494	8.601	58.9	2474.37	0.0205139
3.496	8.606	58.9	2474.37	0.0205258
3.498	8.611	58.9	2474.37	0.0205378
3.5	8.616	58.9	2474.37	0.0205497
3.502	8.621	59	2478.57	0.0205616
3.504	8.626	59	2478.57	0.0205735
3.506	8.631	59	2478.57	0.0205855
3.508	8.636	59.1	2482.78	0.0205974
3.51	8.641	59.1	2482.78	0.0206093
3.512	8.646	59.1	2482.78	0.0206212
3.514	8.651	59.2	2486.98	0.0206332
3.516	8.656	59.2	2486.98	0.0206451
3.518	8.661	59.2	2486.98	0.020657
3.52	8.666	59.2	2486.98	0.0206689
3.522	8.671	59.2	2486.98	0.0206809
3.524	8.676	59.3	2491.18	0.0206928
3.526	8.681	59.3	2491.18	0.0207047
3.528	8.686	59.3	2491.18	0.0207166
3.53	8.691	59.4	2495.38	0.0207286
3.532	8.696	59.4	2495.38	0.0207405
3.534	8.701	59.4	2495.38	0.0207524
3.536	8.706	59.4	2495.38	0.0207643
3.538	8.711	59.5	2499.58	0.0207763
3.54	8.716	59.5	2499.58	0.0207882
3.542	8.721	59.5	2499.58	0.0208001
3.544	8.726	59.6	2503.78	0.020812
3.546	8.731	59.6	2503.78	0.020824
3.548	8.736	59.7	2507.98	0.0208359
3.55	8.741	59.7	2507.98	0.0208478
3.552	8.746	59.7	2507.98	0.0208597
3.554	8.751	59.8	2512.18	0.0208717
3.556	8.756	59.8	2512.18	0.0208836
3.558	8.761	59.9	2516.38	0.0208955
3.56	8.766	59.9	2516.38	0.0209074
3.562	8.771	59.9	2516.38	0.0209194
3.564	8.776	59.9	2516.38	0.0209313
3.566	8.781	60	2520.58	0.0209432
3.568	8.786	60	2520.58	0.0209551
3.57	8.791	60	2520.58	0.0209671
3.572	8.796	60.1	2524.79	0.020979
3.574	8.801	60.1	2524.79	0.0209909
3.576	8.806	60.1	2524.79	0.0210028
3.578	8.811	60.2	2528.99	0.0210148
3.58	8.816	60.2	2528.99	0.0210267
3.582	8.821	60.2	2528.99	0.0210386
3.584	8.826	60.2	2528.99	0.0210505
3.586	8.831	60.3	2533.19	0.0210625
3.588	8.836	60.3	2533.19	0.0210744
3.59	8.841	60.3	2533.19	0.0210863
3.592	8.846	60.4	2537.39	0.0210982
3.594	8.851	60.4	2537.39	0.0211102
3.596	8.856	60.4	2537.39	0.0211221
3.598	8.861	60.4	2537.39	0.021134
3.6	8.866	60.5	2541.59	0.0211459
3.602	8.871	60.5	2541.59	0.0211579
3.604	8.876	60.5	2541.59	0.0211698
3.606	8.881	60.5	2541.59	0.0211817
3.608	8.886	60.6	2545.79	0.0211936
3.61	8.891	60.6	2545.79	0.0212056
3.612	8.896	60.6	2545.79	0.0212175
3.614	8.901	60.6	2545.79	0.0212294
3.616	8.906	60.7	2549.99	0.0212413
3.618	8.911	60.7	2549.99	0.0212533
3.62	8.916	60.7	2549.99	0.0212652
3.622	8.921	60.8	2554.19	0.0212771
3.624	8.926	60.8	2554.19	0.021289
3.626	8.931	60.8	2554.19	0.021301
3.628	8.936	60.8	2554.19	0.0213129
3.63	8.941	60.9	2558.39	0.0213248
3.632	8.946	60.9	2558.39	0.0213367
3.634	8.951	60.9	2558.39	0.0213487
3.636	8.956	60.9	2558.39	0.0213606
3.638	8.961	60.9	2558.39	0.0213725
3.64	8.966	61	2562.59	0.0213844
3.642	8.971	61	2562.59	0.0213964
3.644	8.976	61	2562.59	0.0214083
3.646	8.981	61	2562.59	0.0214202
3.648	8.986	61.1	2566.8	0.0214322
3.65	8.991	61.1	2566.8	0.0214441
3.652	8.996	61.1	2566.8	0.021456
3.654	9.001	61.1	2566.8	0.0214679
3.656	9.006	61.1	2566.8	0.0214799
3.658	9.011	61.2	2571	0.0214918
3.66	9.016	61.2	2571	0.0215037
3.662	9.021	61.2	2571	0.0215156
3.664	9.026	61.2	2571	0.0215276
3.666	9.031	61.3	2575.2	0.0215395
3.668	9.036	61.3	2575.2	0.0215514
3.67	9.041	61.3	2575.2	0.0215633
3.672	9.046	61.3	2575.2	0.0215753
3.674	9.051	61.4	2579.4	0.0215872
3.676	9.056	61.4	2579.4	0.0215991
3.678	9.061	61.4	2579.4	0.021611
3.68	9.066	61.4	2579.4	0.021623
3.682	9.071	61.4	2579.4	0.0216349
3.684	9.076	61.5	2583.6	0.0216468
3.686	9.081	61.5	2583.6	0.0216587
3.688	9.086	61.5	2583.6	0.0216707
3.69	9.091	61.6	2587.8	0.0216826
3.692	9.096	61.6	2587.8	0.0216945
3.694	9.101	61.6	2587.8	0.0217064
3.696	9.106	61.7	2592	0.0217184
3.698	9.111	61.7	2592	0.0217303
3.7	9.116	61.7	2592	0.0217422
3.702	9.121	61.8	2596.2	0.0217541
3.704	9.126	61.8	2596.2	0.0217661
3.706	9.131	61.9	2600.4	0.021778
3.708	9.136	61.9	2600.4	0.0217899
3.71	9.141	62	2604.6	0.0218018
3.712	9.146	62	2604.6	0.0218138
3.714	9.151	62.1	2608.81	0.0218257
3.716	9.156	62.1	2608.81	0.0218376
3.718	9.161	62.1	2608.81	0.0218495
3.72	9.166	62.2	2613.01	0.0218615
3.722	9.171	62.2	2613.01	0.0218734
3.724	9.176	62.2	2613.01	0.0218853
3.726	9.181	62.2	2613.01	0.0218972
3.728	9.186	62.3	2617.21	0.0219092
3.73	9.191	62.3	2617.21	0.0219211
3.732	9.196	62.3	2617.21	0.021933
3.734	9.201	62.3	2617.21	0.0219449
3.736	9.206	62.3	2617.21	0.0219569
3.738	9.211	62.4	2621.41	0.0219688
3.74	9.216	62.4	2621.41	0.0219807
3.742	9.221	62.4	2621.41	0.0219926
3.744	9.226	62.4	2621.41	0.0220046
3.746	9.231	62.4	2621.41	0.0220165
3.748	9.236	62.4	2621.41	0.0220284
3.75	9.241	62.5	2625.61	0.0220403
3.752	9.246	62.5	2625.61	0.0220523
3.754	9.251	62.5	2625.61	0.0220642
3.756	9.256	62.5	2625.61	0.0220761
3.758	9.261	62.5	2625.61	0.022088
3.76	9.266	62.6	2629.81	0.0221
3.762	9.271	62.6	2629.81	0.0221119
3.764	9.276	62.6	2629.81	0.0221238
3.766	9.281	62.6	2629.81	0.0221357
3.768	9.286	62.6	2629.81	0.0221477
3.77	9.291	62.6	2629.81	0.0221596
3.772	9.296	62.7	2634.01	0.0221715
3.774	9.301	62.7	2634.01	0.0221834
3.776	9.306	62.7	2634.01	0.0221954
3.778	9.311	62.7	2634.01	0.0222073
3.78	9.316	62.7	2634.01	0.0222192
3.782	9.321	62.8	2638.21	0.0222311
3.784	9.326	62.8	2638.21	0.0222431
3.786	9.331	62.8	2638.21	0.022255
3.788	9.336	62.8	2638.21	0.0222669
3.79	9.341	62.9	2642.41	0.0222788
3.792	9.346	62.9	2642.41	0.0222908
3.794	9.351	62.9	2642.41	0.0223027
3.796	9.356	63	2646.61	0.0223146
3.798	9.361	63	2646.61	0.0223265
3.8	9.366	63	2646.61	0.0223385
3.802	9.371	63	2646.61	0.0223504
3.804	9.376	63.1	2650.81	0.0223623
3.806	9.381	63.1	2650.81	0.0223742
3.808	9.386	63.1	2650.81	0.0223862
3.81	9.391	63.2	2655.02	0.0223981
3.812	9.396	63.2	2655.02	0.02241
3.814	9.401	63.2	2655.02	0.022422
3.816	9.406	63.3	2659.22	0.0224339
3.818	9.411	63.3	2659.22	0.0224458
3.82	9.416	63.3	2659.22	0.0224577
3.822	9.421	63.4	2663.42	0.0224697
3.824	9.426	63.4	2663.42	0.0224816
3.826	9.431	63.5	2667.62	0.0224935
3.828	9.436	63.5	2667.62	0.0225054
3.83	9.441	63.5	2667.62	0.0225174
3.832	9.446	63.6	2671.82	0.0225293
3.834	9.451	63.6	2671.82	0.0225412
3.836	9.456	63.7	2676.02	0.0225531
3.838	9.461	63.7	2676.02	0.0225651
3.84	9.466	63.7	2676.02	0.022577
3.842	9.471	63.8	2680.22	0.0225889
3.844	9.476	63.8	2680.22	0.0226008
3.846	9.481	63.8	2680.22	0.0226128
3.848	9.486	63.9	2684.42	0.0226247
3.85	9.491	63.9	2684.42	0.0226366
3.852	9.496	63.9	2684.42	0.0226485
3.854	9.501	63.9	2684.42	0.0226605
3.856	9.506	63.9	2684.42	0.0226724
3.858	9.511	64	2688.62	0.0226843
3.86	9.516	64	2688.62	0.0226962
3.862	9.521	64	2688.62	0.0227082
3.864	9.526	64	2688.62	0.0227201
3.866	9.531	64.1	2692.82	0.022732
3.868	9.536	64.1	2692.82	0.0227439
3.87	9.541	64.1	2692.82	0.0227559
3.872	9.546	64.1	2692.82	0.0227678
3.874	9.551	64.2	2697.03	0.0227797
3.876	9.556	64.2	2697.03	0.0227916
3.878	9.561	64.2	2697.03	0.0228036
3.88	9.566	64.3	2701.23	0.0228155
3.882	9.571	64.3	2701.23	0.0228274
3.884	9.576	64.3	2701.23	0.0228393
3.886	9.581	64.3	2701.23	0.0228513
3.888	9.586	64.4	2705.43	0.0228632
3.89	9.591	64.4	2705.43	0.0228751
3.892	9.596	64.4	2705.43	0.022887
3.894	9.601	64.4	2705.43	0.022899
3.896	9.606	64.4	2705.43	0.0229109
3.898	9.611	64.5	2709.63	0.0229228
3.9	9.616	64.5	2709.63	0.0229347
3.902	9.621	64.5	2709.63	0.0229467
3.904	9.626	64.5	2709.63	0.0229586
3.906	9.631	64.5	2709.63	0.0229705
3.908	9.636	64.5	2709.63	0.0229824
3.91	9.641	64.6	2713.83	0.0229944
3.912	9.646	64.6	2713.83	0.0230063
3.914	9.651	64.6	2713.83	0.0230182
3.916	9.656	64.6	2713.83	0.0230301
3.918	9.661	64.6	2713.83	0.0230421
3.92	9.666	64.6	2713.83	0.023054
3.922	9.671	64.7	2718.03	0.0230659
3.924	9.676	64.7	2718.03	0.0230778
3.926	9.681	64.7	2718.03	0.0230898
3.928	9.686	64.8	2722.23	0.0231017
3.93	9.691	64.8	2722.23	0.0231136
3.932	9.696	64.8	2722.23	0.0231255
3.934	9.701	64.9	2726.43	0.0231375
3.936	9.706	64.9	2726.43	0.0231494
3.938	9.711	64.9	2726.43	0.0231613
3.94	9.716	64.9	2726.43	0.0231732
3.942	9.721	65	2730.63	0.0231852
3.944	9.726	65	2730.63	0.0231971
3.945	9.729	65	2730.63	0.0232043
3.946	9.731	65	2730.63	0.023209
3.948	9.736	65	2730.63	0.0232209
3.95	9.741	65.1	2734.83	0.0232329
3.952	9.746	65.1	2734.83	0.0232448
3.954	9.751	65.1	2734.83	0.0232567
3.956	9.756	65.1	2734.83	0.0232686
3.958	9.761	65.1	2734.83	0.0232806
3.96	9.766	65.2	2739.04	0.0232925
3.962	9.771	65.2	2739.04	0.0233044
3.964	9.776	65.2	2739.04	0.0233163
3.966	9.781	65.2	2739.04	0.0233283
3.968	9.785	65.2	2739.04	0.0233378
3.97	9.79	65.2	2739.04	0.0233497
3.972	9.794	65.2	2739.04	0.0233593
3.974	9.798	65.2	2739.04	0.0233688
3.976	9.802	65.2	2739.04	0.0233784
3.978	9.806	65.1	2734.83	0.0233879
3.98	9.81	65.1	2734.83	0.0233974
3.982	9.813	65.1	2734.83	0.0234046
3.984	9.816	65.1	2734.83	0.0234118
3.986	9.818	65.1	2734.83	0.0234165
3.988	9.821	65	2730.63	0.0234237
3.99	9.822	65	2730.63	0.0234261
3.992	9.824	65	2730.63	0.0234308
[truncated: 4,011 more rows]
